# Supplementary material for: Assessing the integration of social marketing principles in ivory demand management interventions in China and Southeast Asia
Source: Conserv Biol. 2025 Dec 16;40(2):e70191. doi: 10.1111/cobi.70191 (PMC13036303; doi:10.1111/cobi.70191)
Supplement: Supplementary file 1 — Supporting Information [file COBI-40-e70191-s002.xlsx]

## Sheet: 1_BC_DATA
ID	ID_YEAR	BENCHMARK	BC_NO	SCORE
1	2008	Behaviour	1	3
1	2008	Customer Orientation	2	2
1	2008	Theory	3	1
1	2008	Insight	4	2
1	2008	Exchange	5	2
1	2008	Competition	6	1
1	2008	Segmentation	7	1
1	2008	Methods Mix	8	2
2	2009	Behaviour	1	1
2	2009	Customer Orientation	2	2
2	2009	Theory	3	1
2	2009	Insight	4	1
2	2009	Exchange	5	1
2	2009	Competition	6	1
2	2009	Segmentation	7	2
2	2009	Methods Mix	8	1
3	2013	Behaviour	1	2
3	2013	Customer Orientation	2	1
3	2013	Theory	3	1
3	2013	Insight	4	1
3	2013	Exchange	5	1
3	2013	Competition	6	1
3	2013	Segmentation	7	1
3	2013	Methods Mix	8	2
4	2013	Behaviour	1	2
4	2013	Customer Orientation	2	2
4	2013	Theory	3	1
4	2013	Insight	4	2
4	2013	Exchange	5	1
4	2013	Competition	6	2
4	2013	Segmentation	7	2
4	2013	Methods Mix	8	3
5	2013	Behaviour	1	2
5	2013	Customer Orientation	2	1
5	2013	Theory	3	1
5	2013	Insight	4	1
5	2013	Exchange	5	1
5	2013	Competition	6	1
5	2013	Segmentation	7	1
5	2013	Methods Mix	8	1
6	2013	Behaviour	1	2
6	2013	Customer Orientation	2	2
6	2013	Theory	3	1
6	2013	Insight	4	2
6	2013	Exchange	5	1
6	2013	Competition	6	1
6	2013	Segmentation	7	2
6	2013	Methods Mix	8	2
7	2013	Behaviour	1	2
7	2013	Customer Orientation	2	2
7	2013	Theory	3	1
7	2013	Insight	4	2
7	2013	Exchange	5	2
7	2013	Competition	6	1
7	2013	Segmentation	7	2
7	2013	Methods Mix	8	2
8	2013	Behaviour	1	2
8	2013	Customer Orientation	2	1
8	2013	Theory	3	1
8	2013	Insight	4	1
8	2013	Exchange	5	1
8	2013	Competition	6	1
8	2013	Segmentation	7	1
8	2013	Methods Mix	8	2
9	2013	Behaviour	1	2
9	2013	Customer Orientation	2	2
9	2013	Theory	3	1
9	2013	Insight	4	1
9	2013	Exchange	5	1
9	2013	Competition	6	1
9	2013	Segmentation	7	1
9	2013	Methods Mix	8	1
10	2013	Behaviour	1	2
10	2013	Customer Orientation	2	2
10	2013	Theory	3	1
10	2013	Insight	4	1
10	2013	Exchange	5	1
10	2013	Competition	6	1
10	2013	Segmentation	7	1
10	2013	Methods Mix	8	1
11	2013	Behaviour	1	2
11	2013	Customer Orientation	2	1
11	2013	Theory	3	1
11	2013	Insight	4	2
11	2013	Exchange	5	1
11	2013	Competition	6	1
11	2013	Segmentation	7	2
11	2013	Methods Mix	8	1
12	2014	Behaviour	1	2
12	2014	Customer Orientation	2	1
12	2014	Theory	3	1
12	2014	Insight	4	1
12	2014	Exchange	5	1
12	2014	Competition	6	2
12	2014	Segmentation	7	1
12	2014	Methods Mix	8	2
13	2014	Behaviour	1	2
13	2014	Customer Orientation	2	1
13	2014	Theory	3	1
13	2014	Insight	4	1
13	2014	Exchange	5	1
13	2014	Competition	6	1
13	2014	Segmentation	7	1
13	2014	Methods Mix	8	1
14	2014	Behaviour	1	2
14	2014	Customer Orientation	2	1
14	2014	Theory	3	1
14	2014	Insight	4	1
14	2014	Exchange	5	1
14	2014	Competition	6	1
14	2014	Segmentation	7	1
14	2014	Methods Mix	8	1
15	2015	Behaviour	1	2
15	2015	Customer Orientation	2	1
15	2015	Theory	3	1
15	2015	Insight	4	1
15	2015	Exchange	5	2
15	2015	Competition	6	2
15	2015	Segmentation	7	2
15	2015	Methods Mix	8	2
16	2014	Behaviour	1	3
16	2014	Customer Orientation	2	2
16	2014	Theory	3	1
16	2014	Insight	4	3
16	2014	Exchange	5	2
16	2014	Competition	6	2
16	2014	Segmentation	7	2
16	2014	Methods Mix	8	2
17	2014	Behaviour	1	1
17	2014	Customer Orientation	2	1
17	2014	Theory	3	1
17	2014	Insight	4	1
17	2014	Exchange	5	1
17	2014	Competition	6	1
17	2014	Segmentation	7	1
17	2014	Methods Mix	8	1
18	2014	Behaviour	1	3
18	2014	Customer Orientation	2	3
18	2014	Theory	3	1
18	2014	Insight	4	3
18	2014	Exchange	5	2
18	2014	Competition	6	1
18	2014	Segmentation	7	1
18	2014	Methods Mix	8	2
19	2014	Behaviour	1	3
19	2014	Customer Orientation	2	2
19	2014	Theory	3	1
19	2014	Insight	4	2
19	2014	Exchange	5	3
19	2014	Competition	6	2
19	2014	Segmentation	7	2
19	2014	Methods Mix	8	3
20	2015	Behaviour	1	2
20	2015	Customer Orientation	2	2
20	2015	Theory	3	1
20	2015	Insight	4	1
20	2015	Exchange	5	1
20	2015	Competition	6	1
20	2015	Segmentation	7	1
20	2015	Methods Mix	8	2
21	2015	Behaviour	1	3
21	2015	Customer Orientation	2	2
21	2015	Theory	3	1
21	2015	Insight	4	1
21	2015	Exchange	5	2
21	2015	Competition	6	1
21	2015	Segmentation	7	2
21	2015	Methods Mix	8	2
22	2015	Behaviour	1	1
22	2015	Customer Orientation	2	1
22	2015	Theory	3	1
22	2015	Insight	4	1
22	2015	Exchange	5	1
22	2015	Competition	6	1
22	2015	Segmentation	7	1
22	2015	Methods Mix	8	1
23	2015	Behaviour	1	1
23	2015	Customer Orientation	2	2
23	2015	Theory	3	1
23	2015	Insight	4	2
23	2015	Exchange	5	1
23	2015	Competition	6	2
23	2015	Segmentation	7	1
23	2015	Methods Mix	8	1
24	2016	Behaviour	1	1
24	2016	Customer Orientation	2	1
24	2016	Theory	3	1
24	2016	Insight	4	1
24	2016	Exchange	5	1
24	2016	Competition	6	1
24	2016	Segmentation	7	2
24	2016	Methods Mix	8	1
25	2016	Behaviour	1	2
25	2016	Customer Orientation	2	2
25	2016	Theory	3	1
25	2016	Insight	4	1
25	2016	Exchange	5	1
25	2016	Competition	6	1
25	2016	Segmentation	7	1
25	2016	Methods Mix	8	2
26	2016	Behaviour	1	2
26	2016	Customer Orientation	2	2
26	2016	Theory	3	1
26	2016	Insight	4	2
26	2016	Exchange	5	1
26	2016	Competition	6	1
26	2016	Segmentation	7	1
26	2016	Methods Mix	8	2
27	2016	Behaviour	1	2
27	2016	Customer Orientation	2	1
27	2016	Theory	3	1
27	2016	Insight	4	1
27	2016	Exchange	5	1
27	2016	Competition	6	1
27	2016	Segmentation	7	1
27	2016	Methods Mix	8	2
28	2017	Behaviour	1	2
28	2017	Customer Orientation	2	2
28	2017	Theory	3	1
28	2017	Insight	4	1
28	2017	Exchange	5	1
28	2017	Competition	6	1
28	2017	Segmentation	7	1
28	2017	Methods Mix	8	2
29	2017	Behaviour	1	3
29	2017	Customer Orientation	2	3
29	2017	Theory	3	2
29	2017	Insight	4	2
29	2017	Exchange	5	2
29	2017	Competition	6	1
29	2017	Segmentation	7	2
29	2017	Methods Mix	8	2
30	2018	Behaviour	1	3
30	2018	Customer Orientation	2	3
30	2018	Theory	3	2
30	2018	Insight	4	3
30	2018	Exchange	5	2
30	2018	Competition	6	3
30	2018	Segmentation	7	3
30	2018	Methods Mix	8	3
31	2018	Behaviour	1	3
31	2018	Customer Orientation	2	3
31	2018	Theory	3	3
31	2018	Insight	4	3
31	2018	Exchange	5	3
31	2018	Competition	6	3
31	2018	Segmentation	7	3
31	2018	Methods Mix	8	3
32	2018	Behaviour	1	1
32	2018	Customer Orientation	2	1
32	2018	Theory	3	1
32	2018	Insight	4	1
32	2018	Exchange	5	1
32	2018	Competition	6	1
32	2018	Segmentation	7	1
32	2018	Methods Mix	8	1
33	2018	Behaviour	1	3
33	2018	Customer Orientation	2	3
33	2018	Theory	3	2
33	2018	Insight	4	3
33	2018	Exchange	5	2
33	2018	Competition	6	2
33	2018	Segmentation	7	3
33	2018	Methods Mix	8	3
34	2018	Behaviour	1	2
34	2018	Customer Orientation	2	1
34	2018	Theory	3	1
34	2018	Insight	4	1
34	2018	Exchange	5	1
34	2018	Competition	6	1
34	2018	Segmentation	7	2
34	2018	Methods Mix	8	2
35	2019	Behaviour	1	3
35	2019	Customer Orientation	2	2
35	2019	Theory	3	3
35	2019	Insight	4	2
35	2019	Exchange	5	2
35	2019	Competition	6	2
35	2019	Segmentation	7	3
35	2019	Methods Mix	8	3
36	2019	Behaviour	1	3
36	2019	Customer Orientation	2	3
36	2019	Theory	3	1
36	2019	Insight	4	3
36	2019	Exchange	5	3
36	2019	Competition	6	2
36	2019	Segmentation	7	3
36	2019	Methods Mix	8	3
37	2019	Behaviour	1	2
37	2019	Customer Orientation	2	2
37	2019	Theory	3	1
37	2019	Insight	4	1
37	2019	Exchange	5	1
37	2019	Competition	6	1
37	2019	Segmentation	7	1
37	2019	Methods Mix	8	2
38	2019	Behaviour	1	3
38	2019	Customer Orientation	2	2
38	2019	Theory	3	1
38	2019	Insight	4	2
38	2019	Exchange	5	2
38	2019	Competition	6	2
38	2019	Segmentation	7	2
38	2019	Methods Mix	8	2
39	2019	Behaviour	1	1
39	2019	Customer Orientation	2	2
39	2019	Theory	3	1
39	2019	Insight	4	1
39	2019	Exchange	5	1
39	2019	Competition	6	1
39	2019	Segmentation	7	1
39	2019	Methods Mix	8	1
40	2019	Behaviour	1	2
40	2019	Customer Orientation	2	1
40	2019	Theory	3	1
40	2019	Insight	4	1
40	2019	Exchange	5	1
40	2019	Competition	6	2
40	2019	Segmentation	7	1
40	2019	Methods Mix	8	3
41	2019	Behaviour	1	3
41	2019	Customer Orientation	2	3
41	2019	Theory	3	3
41	2019	Insight	4	3
41	2019	Exchange	5	2
41	2019	Competition	6	2
41	2019	Segmentation	7	2
41	2019	Methods Mix	8	3
42	2019	Behaviour	1	3
42	2019	Customer Orientation	2	3
42	2019	Theory	3	2
42	2019	Insight	4	3
42	2019	Exchange	5	1
42	2019	Competition	6	1
42	2019	Segmentation	7	3
42	2019	Methods Mix	8	2
43	2019	Behaviour	1	1
43	2019	Customer Orientation	2	1
43	2019	Theory	3	1
43	2019	Insight	4	1
43	2019	Exchange	5	1
43	2019	Competition	6	1
43	2019	Segmentation	7	1
43	2019	Methods Mix	8	1
44	2019	Behaviour	1	3
44	2019	Customer Orientation	2	3
44	2019	Theory	3	2
44	2019	Insight	4	3
44	2019	Exchange	5	3
44	2019	Competition	6	3
44	2019	Segmentation	7	3
44	2019	Methods Mix	8	3
45	2019	Behaviour	1	3
45	2019	Customer Orientation	2	3
45	2019	Theory	3	2
45	2019	Insight	4	3
45	2019	Exchange	5	3
45	2019	Competition	6	3
45	2019	Segmentation	7	3
45	2019	Methods Mix	8	3
46	2020	Behaviour	1	2
46	2020	Customer Orientation	2	2
46	2020	Theory	3	1
46	2020	Insight	4	2
46	2020	Exchange	5	2
46	2020	Competition	6	1
46	2020	Segmentation	7	2
46	2020	Methods Mix	8	3
47	2020	Behaviour	1	2
47	2020	Customer Orientation	2	1
47	2020	Theory	3	1
47	2020	Insight	4	1
47	2020	Exchange	5	1
47	2020	Competition	6	1
47	2020	Segmentation	7	1
47	2020	Methods Mix	8	1
48	2020	Behaviour	1	3
48	2020	Customer Orientation	2	2
48	2020	Theory	3	1
48	2020	Insight	4	2
48	2020	Exchange	5	2
48	2020	Competition	6	2
48	2020	Segmentation	7	1
48	2020	Methods Mix	8	3
49	2020	Behaviour	1	3
49	2020	Customer Orientation	2	3
49	2020	Theory	3	2
49	2020	Insight	4	3
49	2020	Exchange	5	3
49	2020	Competition	6	3
49	2020	Segmentation	7	3
49	2020	Methods Mix	8	3
50	2021	Behaviour	1	3
50	2021	Customer Orientation	2	2
50	2021	Theory	3	1
50	2021	Insight	4	3
50	2021	Exchange	5	2
50	2021	Competition	6	2
50	2021	Segmentation	7	3
50	2021	Methods Mix	8	2
51	2021	Behaviour	1	2
51	2021	Customer Orientation	2	2
51	2021	Theory	3	2
51	2021	Insight	4	3
51	2021	Exchange	5	3
51	2021	Competition	6	2
51	2021	Segmentation	7	2
51	2021	Methods Mix	8	1
52	2021	Behaviour	1	2
52	2021	Customer Orientation	2	2
52	2021	Theory	3	2
52	2021	Insight	4	2
52	2021	Exchange	5	3
52	2021	Competition	6	2
52	2021	Segmentation	7	1
52	2021	Methods Mix	8	2
53	2022	Behaviour	1	3
53	2022	Customer Orientation	2	3
53	2022	Theory	3	2
53	2022	Insight	4	3
53	2022	Exchange	5	3
53	2022	Competition	6	3
53	2022	Segmentation	7	3
53	2022	Methods Mix	8	3
54	2022	Behaviour	1	3
54	2022	Customer Orientation	2	2
54	2022	Theory	3	1
54	2022	Insight	4	2
54	2022	Exchange	5	3
54	2022	Competition	6	3
54	2022	Segmentation	7	3
54	2022	Methods Mix	8	3
55	2022	Behaviour	1	3
55	2022	Customer Orientation	2	3
55	2022	Theory	3	2
55	2022	Insight	4	3
55	2022	Exchange	5	3
55	2022	Competition	6	3
55	2022	Segmentation	7	3
55	2022	Methods Mix	8	3

## Sheet: 1.1_BC_DESCRIPTIONS
Field Name	Description of Field
ID	Intervention ID reference used in analysis.
ID_YEAR	Start year of an intervention.
BENCHMARK	NSMC Benchmark. Available here: https://www.thensmc.com/content/nsmc-benchmark-criteria-0
BC_NO	Laelling of NSMC Benchmark Criteria from 1 to 8 corresponding to: 1 = Behaviour, 2 = Customer Orientation, 3 = Theory, 4 = Insight, 5 = Exchange, 6 = Competition, 7 = Segmentation, 8 = Methods Mix.
SCORE	Score of the integration of benchmark into intervention where: 1 = Not integrated (no evidence available to indicate integration) 2 = Partially integrated (some evidence available - not clear if intentionally designed) 3 = Integrated (evidence available (of any quality) that shows intential integration from planning, deisgn, implementation, evaulation). ** More details are provided on tab '1.1_BC…

## Sheet: 1.2_BC_SCORING_SYSTEM
NSMC Benchmark Criteria	How to identify NSMC Benchmarks (https://www.thensmc.com/content/nsmc-benchmark-criteria-0)		Score	Benchmarks
Behaviour Has a clear focus on behaviour, based on a strong behavioural analysis, with specific behaviour goals.	A broad and robust behavioural analysis undertaken to gather a rounded picture of current behavioural patterns and trends, including for both the ‘problem’ behaviour and the ‘desired’ behaviour		1	Not integrated (no evidence available to indicate integration)
	Intervention clearly focused on specific behaviours i.e. not just focused on information, knowledge, attitudes and beliefs		2	Partially integrated (some evidence available - not clear if intentionally designed)
	Specific actionable and measurable behavioural goals and key indicators have been established in relation to a specific ‘social good’		3	Integrated (evidence available (of any quality) that shows intential integration from planning, deisgn, implementation, evaulation)
	Intervention seeks to consider and address four key behavioural domains: formation and establishment of behaviour maintenance and reinforcement of behaviour behaviour change behavioural controls (based on ethical principles)
	Aims to change people’s actual behaviour •The intervention is focused on influencing specific behaviours, not just knowledge, attitudes and beliefs •Clear, specific, measurable and time-bound behavioural goals have been set, with baselines and key indicators established
Customer orientation Helps develop a robust understanding of the audience, based on good market and consumer research, combining data from different sources.	A broad and robust understanding of the customer is developed, which focuses on understanding their lives in the round, avoiding potential to only focus on a single aspect or features
	Formative consumer/market research used to identify audience characteristics and needs, incorporating key stakeholder understanding
	Range of different research analysis, combining data (using synthesis and fusion approaches) and where possible drawing from public and commercial sector
	Sources, to inform understanding of people’s everyday lives
	Focuses on the audience. Fully understands their lives, behaviour and the issue using a mix of data sources and research methods •Goes beyond interviews and focus groups to use ethnographic techniques as well •Uses a range of research analyses and combines data from different sources (qualitative and quantitative) •Gains key stakeholder understanding and feeds it into methods mix (Benchmark 8) de…
Theory Is behavioural theory-based and informed, drawing from an integrated theory framework?	Theory is used transparently to inform and guide development, and theoretical assumptions tested as part of the process
	An open integrated theory framework is used that avoids the tendency to simply apply the same preferred theory to every given situation
	Takes into account behavioural theory across four primary domains: - bio-physical - psychological - social - environmental/ecological
	Uses behavioural theories to understand behaviour and inform the intervention • The theory,or theories used, are identified after conducting the customer orientation research • Appropriate behavioural theory is clearly used to inform and guidethemethods mix (Benchmark 8) • Theoretical assumptions are tested as part of the intervention pre-testing
Insight Based on developing a deeper ‘insight’ approach – focusing on what ‘moves and motivates’.	Focus is clearly on gaining a deep understanding and insight into what moves and motivates the customer
	Drills down from a wider understanding of the customer to focus on identifying key factors and issues relevant to positively influencing particular behaviour
	Approach based on identifying and developing ‘actionable insights’ using considered judgement, rather than just generating data and intelligence
	Customer research identifies ‘actionable insights’ – pieces of understanding that will lead intervention development •A deep understanding of what moves and motivates the target audience, including who and what influence the targeted behaviour •Insight is generated from customer orientation work (Benchmark 2) •Identifies emotional barriers (such as fear of testing positive for a disease) as well …
Exchange Incorporates an ‘exchange’ analysis - understanding what the person has to give in order to get the benefits proposed.	Clear analysis of the full cost to the consumer in achieving the proposed benefit (financial, physical, social, time spent, etc.)
	Analysis of the perceived / actual costs versus perceived / actual benefits
	Incentives, recognition, reward, and disincentives are considered and tailored according to specific audiences, based on what they value
	Considers benefits and costs of adopting and maintaining a new behaviour; maximises the benefits and minimises the costs to create an attractive offer •Clear and comprehensive analyses of the perceived/actual costs versus perceived/actual benefits •Considers what the target audience values: offers incentives and rewards, based on customer orientation and insight (Benchmarks 2 and 4) findings •Rep…
Competition Incorporates a ‘competition’ analysis to understand what competes for the time and attention of the audience.	Both internal (psychological factors, pleasure, desire, risk taking, addiction etc) and external (wider influences/influencers competing for audience’s attention and time, promoting or reinforcing alternative or counter behaviours) competition are considered and addressed
	Strategies aim to minimise the potential impact of competition by considering positive and problematic external influences & influencers
	Factors competing for the time and attention of a given audience considered
	Seeks to understand what competes for the audience’s time, attention, and inclination to behave in a particular way •Addresses direct and external factors that compete for the audience’s time and attention •Develops strategies to minimise the impact of competition, clearly linked to the exchange offered (Benchmark 5) •Forms alliances with or learns from the competing factors to develop the method…
Segmentation Uses a developed segmentation approach (not just targeting) avoiding blanket approaches.	Traditional demographic or epidemiological targeting was used, but not relied on exclusively
	Deeper segmented approaches that focus on what ‘moves and motivates’ the relevant audience, drawing on greater use of psycho-graphic data
	Interventions directly tailored to specific audience segments rather than reliance on ‘blanket’ approaches
	Future lifestyle trends considered and addressed
	Avoids a ‘one size fits all’ approach: identifies audience ‘segments’, which have common characteristics, then tailors interventions appropriately •Segmentation is drawn from the customer orientation and insight work (Benchmarks 2 and 4) •Does not only rely on traditional demographic, geographic or epidemiological targeting •Draws on behavioural and psychographic data •Identifies segment sizes •S…
Methods Mix Identifies an appropriate mix of methods being utilised.	Range of methods used to establish an appropriate mix of methods
	Avoids reliance on single methods or approaches used in isolation
	Methods and approaches developed, taking full account of any other interventions in order to achieve synergy and enhance the overall impact
	Primary intervention domains considered: - informing / encouraging - educating / empowering - servicing / supporting - designing / adjusting environment - controlling / regulating
	Uses a mix of methods to bring about behaviour change. Does not rely solely on raising awareness •Uses all elements of the marketing mix (product, price, place and promotion) and/or primary intervention methods (inform, educate, support, design and control) •Promotion is used to ‘sell’ the product, price, place and benefits to the target audience, not just to communicate a message •Takes full acc…
	- Make sure to check other Ps - augmented products / undertsanding ivory / pop-up stands / product: In social marketing, “product” is the desired behavior and the social benefit stemming from it. For instance, an anti-drug campaign is selling improved public health as the product. price: The price in social marketing is what it will cost the customer to earn the social benefit. In many cases, esp…

## Sheet: 2_SMI_DATA
ID	Year	Cluster	Process	Step	Question	Answer
1	2008	Scope & Direction	Integrity	Purpose	Was an intervention purpose defined?	Yes
1	2008	Scope & Direction	Integrity	Targeting	Was at least one target group defined?	No
1	2008	Scope & Direction	Integrity	Goals	Were general goals defined?	Yes
1	2008	Scope & Direction	Quality	Purpose	Was the intervention purpose linked to a specific problem?	Yes
1	2008	Scope & Direction	Quality	Targeting	Was the choice of target groups based on evidence?	No
1	2008	Scope & Direction	Quality	Goals	Were goals focused on behavior?	No
1	2008	Scope & Direction	Quality	Goals	Was the choice of goals based on evidence?	Yes
1	2008	Scope & Direction	Quality	Goals	Were goals defined for every target group separately?	No
1	2008	Scope & Direction	Integrity	Objectives	Were specific objectives defined?	No
1	2008	Scope & Direction	Quality	Objectives	Was the choice of objectives based on evidence?	No
2	2009	Scope & Direction	Integrity	Purpose	Was an intervention purpose defined?	Yes
2	2009	Scope & Direction	Integrity	Targeting	Was at least one target group defined?	Yes
2	2009	Scope & Direction	Integrity	Goals	Were general goals defined?	Yes
2	2009	Scope & Direction	Quality	Purpose	Was the intervention purpose linked to a specific problem?	Yes
2	2009	Scope & Direction	Quality	Targeting	Was the choice of target groups based on evidence?	Partial
2	2009	Scope & Direction	Quality	Goals	Were goals focused on behavior?	Yes
2	2009	Scope & Direction	Quality	Goals	Was the choice of goals based on evidence?	No
2	2009	Scope & Direction	Quality	Goals	Were goals defined for every target group separately?	No
2	2009	Scope & Direction	Integrity	Objectives	Were specific objectives defined?	No
2	2009	Scope & Direction	Quality	Objectives	Was the choice of objectives based on evidence?	No
3	2013	Scope & Direction	Integrity	Purpose	Was an intervention purpose defined?	Yes
3	2013	Scope & Direction	Integrity	Targeting	Was at least one target group defined?	Yes
3	2013	Scope & Direction	Integrity	Goals	Were general goals defined?	Yes
3	2013	Scope & Direction	Quality	Purpose	Was the intervention purpose linked to a specific problem?	Partial
3	2013	Scope & Direction	Quality	Targeting	Was the choice of target groups based on evidence?	No
3	2013	Scope & Direction	Quality	Goals	Were goals focused on behavior?	No
3	2013	Scope & Direction	Quality	Goals	Was the choice of goals based on evidence?	No
3	2013	Scope & Direction	Quality	Goals	Were goals defined for every target group separately?	No
3	2013	Scope & Direction	Integrity	Objectives	Were specific objectives defined?	No
3	2013	Scope & Direction	Quality	Objectives	Was the choice of objectives based on evidence?	No
4	2013	Scope & Direction	Integrity	Purpose	Was an intervention purpose defined?	Yes
4	2013	Scope & Direction	Integrity	Targeting	Was at least one target group defined?	Yes
4	2013	Scope & Direction	Integrity	Goals	Were general goals defined?	Yes
4	2013	Scope & Direction	Quality	Purpose	Was the intervention purpose linked to a specific problem?	Yes
4	2013	Scope & Direction	Quality	Targeting	Was the choice of target groups based on evidence?	Yes
4	2013	Scope & Direction	Quality	Goals	Were goals focused on behavior?	Partial
4	2013	Scope & Direction	Quality	Goals	Was the choice of goals based on evidence?	Yes
4	2013	Scope & Direction	Quality	Goals	Were goals defined for every target group separately?	No
4	2013	Scope & Direction	Integrity	Objectives	Were specific objectives defined?	Yes
4	2013	Scope & Direction	Quality	Objectives	Was the choice of objectives based on evidence?	Partial
5	2013	Scope & Direction	Integrity	Purpose	Was an intervention purpose defined?	Partial
5	2013	Scope & Direction	Integrity	Targeting	Was at least one target group defined?	No
5	2013	Scope & Direction	Integrity	Goals	Were general goals defined?	Partial
5	2013	Scope & Direction	Quality	Purpose	Was the intervention purpose linked to a specific problem?	Partial
5	2013	Scope & Direction	Quality	Targeting	Was the choice of target groups based on evidence?	No
5	2013	Scope & Direction	Quality	Goals	Were goals focused on behavior?	No
5	2013	Scope & Direction	Quality	Goals	Was the choice of goals based on evidence?	No
5	2013	Scope & Direction	Quality	Goals	Were goals defined for every target group separately?	No
5	2013	Scope & Direction	Integrity	Objectives	Were specific objectives defined?	No
5	2013	Scope & Direction	Quality	Objectives	Was the choice of objectives based on evidence?	No
6	2013	Scope & Direction	Integrity	Purpose	Was an intervention purpose defined?	Yes
6	2013	Scope & Direction	Integrity	Targeting	Was at least one target group defined?	Yes
6	2013	Scope & Direction	Integrity	Goals	Were general goals defined?	Yes
6	2013	Scope & Direction	Quality	Purpose	Was the intervention purpose linked to a specific problem?	Yes
6	2013	Scope & Direction	Quality	Targeting	Was the choice of target groups based on evidence?	Yes
6	2013	Scope & Direction	Quality	Goals	Were goals focused on behavior?	No
6	2013	Scope & Direction	Quality	Goals	Was the choice of goals based on evidence?	Partial
6	2013	Scope & Direction	Quality	Goals	Were goals defined for every target group separately?	No
6	2013	Scope & Direction	Integrity	Objectives	Were specific objectives defined?	No
6	2013	Scope & Direction	Quality	Objectives	Was the choice of objectives based on evidence?	No
7	2013	Scope & Direction	Integrity	Purpose	Was an intervention purpose defined?	Partial
7	2013	Scope & Direction	Integrity	Targeting	Was at least one target group defined?	Yes
7	2013	Scope & Direction	Integrity	Goals	Were general goals defined?	No
7	2013	Scope & Direction	Quality	Purpose	Was the intervention purpose linked to a specific problem?	Partial
7	2013	Scope & Direction	Quality	Targeting	Was the choice of target groups based on evidence?	Partial
7	2013	Scope & Direction	Quality	Goals	Were goals focused on behavior?	Partial
7	2013	Scope & Direction	Quality	Goals	Was the choice of goals based on evidence?	No
7	2013	Scope & Direction	Quality	Goals	Were goals defined for every target group separately?	No
7	2013	Scope & Direction	Integrity	Objectives	Were specific objectives defined?	No
7	2013	Scope & Direction	Quality	Objectives	Was the choice of objectives based on evidence?	No
8	2013	Scope & Direction	Integrity	Purpose	Was an intervention purpose defined?	Yes
8	2013	Scope & Direction	Integrity	Targeting	Was at least one target group defined?	No
8	2013	Scope & Direction	Integrity	Goals	Were general goals defined?	Partial
8	2013	Scope & Direction	Quality	Purpose	Was the intervention purpose linked to a specific problem?	Yes
8	2013	Scope & Direction	Quality	Targeting	Was the choice of target groups based on evidence?	No
8	2013	Scope & Direction	Quality	Goals	Were goals focused on behavior?	No
8	2013	Scope & Direction	Quality	Goals	Was the choice of goals based on evidence?	Partial
8	2013	Scope & Direction	Quality	Goals	Were goals defined for every target group separately?	No
8	2013	Scope & Direction	Integrity	Objectives	Were specific objectives defined?	No
8	2013	Scope & Direction	Quality	Objectives	Was the choice of objectives based on evidence?	No
9	2013	Scope & Direction	Integrity	Purpose	Was an intervention purpose defined?	Yes
9	2013	Scope & Direction	Integrity	Targeting	Was at least one target group defined?	No
9	2013	Scope & Direction	Integrity	Goals	Were general goals defined?	No
9	2013	Scope & Direction	Quality	Purpose	Was the intervention purpose linked to a specific problem?	Yes
9	2013	Scope & Direction	Quality	Targeting	Was the choice of target groups based on evidence?	No
9	2013	Scope & Direction	Quality	Goals	Were goals focused on behavior?	No
9	2013	Scope & Direction	Quality	Goals	Was the choice of goals based on evidence?	No
9	2013	Scope & Direction	Quality	Goals	Were goals defined for every target group separately?	No
9	2013	Scope & Direction	Integrity	Objectives	Were specific objectives defined?	No
9	2013	Scope & Direction	Quality	Objectives	Was the choice of objectives based on evidence?	No
10	2013	Scope & Direction	Integrity	Purpose	Was an intervention purpose defined?	Yes
10	2013	Scope & Direction	Integrity	Targeting	Was at least one target group defined?	No
10	2013	Scope & Direction	Integrity	Goals	Were general goals defined?	Yes
10	2013	Scope & Direction	Quality	Purpose	Was the intervention purpose linked to a specific problem?	Partial
10	2013	Scope & Direction	Quality	Targeting	Was the choice of target groups based on evidence?	No
10	2013	Scope & Direction	Quality	Goals	Were goals focused on behavior?	Partial
10	2013	Scope & Direction	Quality	Goals	Was the choice of goals based on evidence?	No
10	2013	Scope & Direction	Quality	Goals	Were goals defined for every target group separately?	No
10	2013	Scope & Direction	Integrity	Objectives	Were specific objectives defined?	No
10	2013	Scope & Direction	Quality	Objectives	Was the choice of objectives based on evidence?	No
11	2013	Scope & Direction	Integrity	Purpose	Was an intervention purpose defined?	Partial
11	2013	Scope & Direction	Integrity	Targeting	Was at least one target group defined?	Partial
11	2013	Scope & Direction	Integrity	Goals	Were general goals defined?	No
11	2013	Scope & Direction	Quality	Purpose	Was the intervention purpose linked to a specific problem?	Yes
11	2013	Scope & Direction	Quality	Targeting	Was the choice of target groups based on evidence?	Partial
11	2013	Scope & Direction	Quality	Goals	Were goals focused on behavior?	No
11	2013	Scope & Direction	Quality	Goals	Was the choice of goals based on evidence?	No
11	2013	Scope & Direction	Quality	Goals	Were goals defined for every target group separately?	No
11	2013	Scope & Direction	Integrity	Objectives	Were specific objectives defined?	No
11	2013	Scope & Direction	Quality	Objectives	Was the choice of objectives based on evidence?	No
12	2014	Scope & Direction	Integrity	Purpose	Was an intervention purpose defined?	Partial
12	2014	Scope & Direction	Integrity	Targeting	Was at least one target group defined?	Partial
12	2014	Scope & Direction	Integrity	Goals	Were general goals defined?	Partial
12	2014	Scope & Direction	Quality	Purpose	Was the intervention purpose linked to a specific problem?	Yes
12	2014	Scope & Direction	Quality	Targeting	Was the choice of target groups based on evidence?	Yes
12	2014	Scope & Direction	Quality	Goals	Were goals focused on behavior?	Yes
12	2014	Scope & Direction	Quality	Goals	Was the choice of goals based on evidence?	Yes
12	2014	Scope & Direction	Quality	Goals	Were goals defined for every target group separately?	No
12	2014	Scope & Direction	Integrity	Objectives	Were specific objectives defined?	No
12	2014	Scope & Direction	Quality	Objectives	Was the choice of objectives based on evidence?	No
13	2014	Scope & Direction	Integrity	Purpose	Was an intervention purpose defined?	Partial
13	2014	Scope & Direction	Integrity	Targeting	Was at least one target group defined?	Partial
13	2014	Scope & Direction	Integrity	Goals	Were general goals defined?	No
13	2014	Scope & Direction	Quality	Purpose	Was the intervention purpose linked to a specific problem?	Yes
13	2014	Scope & Direction	Quality	Targeting	Was the choice of target groups based on evidence?	Yes
13	2014	Scope & Direction	Quality	Goals	Were goals focused on behavior?	Yes
13	2014	Scope & Direction	Quality	Goals	Was the choice of goals based on evidence?	Partial
13	2014	Scope & Direction	Quality	Goals	Were goals defined for every target group separately?	No
13	2014	Scope & Direction	Integrity	Objectives	Were specific objectives defined?	No
13	2014	Scope & Direction	Quality	Objectives	Was the choice of objectives based on evidence?	No
14	2014	Scope & Direction	Integrity	Purpose	Was an intervention purpose defined?	Yes
14	2014	Scope & Direction	Integrity	Targeting	Was at least one target group defined?	Yes
14	2014	Scope & Direction	Integrity	Goals	Were general goals defined?	Yes
14	2014	Scope & Direction	Quality	Purpose	Was the intervention purpose linked to a specific problem?	Yes
14	2014	Scope & Direction	Quality	Targeting	Was the choice of target groups based on evidence?	Yes
14	2014	Scope & Direction	Quality	Goals	Were goals focused on behavior?	No
14	2014	Scope & Direction	Quality	Goals	Was the choice of goals based on evidence?	Partial
14	2014	Scope & Direction	Quality	Goals	Were goals defined for every target group separately?	No
14	2014	Scope & Direction	Integrity	Objectives	Were specific objectives defined?	Partial
14	2014	Scope & Direction	Quality	Objectives	Was the choice of objectives based on evidence?	Partial
15	2015	Scope & Direction	Integrity	Purpose	Was an intervention purpose defined?	Yes
15	2015	Scope & Direction	Integrity	Targeting	Was at least one target group defined?	Yes
15	2015	Scope & Direction	Integrity	Goals	Were general goals defined?	Yes
15	2015	Scope & Direction	Quality	Purpose	Was the intervention purpose linked to a specific problem?	Yes
15	2015	Scope & Direction	Quality	Targeting	Was the choice of target groups based on evidence?	Yes
15	2015	Scope & Direction	Quality	Goals	Were goals focused on behavior?	Partial
15	2015	Scope & Direction	Quality	Goals	Was the choice of goals based on evidence?	Partial
15	2015	Scope & Direction	Quality	Goals	Were goals defined for every target group separately?	No
15	2015	Scope & Direction	Integrity	Objectives	Were specific objectives defined?	No
15	2015	Scope & Direction	Quality	Objectives	Was the choice of objectives based on evidence?	No
16	2014	Scope & Direction	Integrity	Purpose	Was an intervention purpose defined?	Yes
16	2014	Scope & Direction	Integrity	Targeting	Was at least one target group defined?	Yes
16	2014	Scope & Direction	Integrity	Goals	Were general goals defined?	Yes
16	2014	Scope & Direction	Quality	Purpose	Was the intervention purpose linked to a specific problem?	Yes
16	2014	Scope & Direction	Quality	Targeting	Was the choice of target groups based on evidence?	Yes
16	2014	Scope & Direction	Quality	Goals	Were goals focused on behavior?	Yes
16	2014	Scope & Direction	Quality	Goals	Was the choice of goals based on evidence?	Yes
16	2014	Scope & Direction	Quality	Goals	Were goals defined for every target group separately?	No
16	2014	Scope & Direction	Integrity	Objectives	Were specific objectives defined?	Yes
16	2014	Scope & Direction	Quality	Objectives	Was the choice of objectives based on evidence?	Yes
17	2014	Scope & Direction	Integrity	Purpose	Was an intervention purpose defined?	Yes
17	2014	Scope & Direction	Integrity	Targeting	Was at least one target group defined?	No
17	2014	Scope & Direction	Integrity	Goals	Were general goals defined?	No
17	2014	Scope & Direction	Quality	Purpose	Was the intervention purpose linked to a specific problem?	No
17	2014	Scope & Direction	Quality	Targeting	Was the choice of target groups based on evidence?	No
17	2014	Scope & Direction	Quality	Goals	Were goals focused on behavior?	No
17	2014	Scope & Direction	Quality	Goals	Was the choice of goals based on evidence?	No
17	2014	Scope & Direction	Quality	Goals	Were goals defined for every target group separately?	No
17	2014	Scope & Direction	Integrity	Objectives	Were specific objectives defined?	No
17	2014	Scope & Direction	Quality	Objectives	Was the choice of objectives based on evidence?	No
18	2014	Scope & Direction	Integrity	Purpose	Was an intervention purpose defined?	Yes
18	2014	Scope & Direction	Integrity	Targeting	Was at least one target group defined?	Yes
18	2014	Scope & Direction	Integrity	Goals	Were general goals defined?	Yes
18	2014	Scope & Direction	Quality	Purpose	Was the intervention purpose linked to a specific problem?	Yes
18	2014	Scope & Direction	Quality	Targeting	Was the choice of target groups based on evidence?	Yes
18	2014	Scope & Direction	Quality	Goals	Were goals focused on behavior?	Partial
18	2014	Scope & Direction	Quality	Goals	Was the choice of goals based on evidence?	Yes
18	2014	Scope & Direction	Quality	Goals	Were goals defined for every target group separately?	Partial
18	2014	Scope & Direction	Integrity	Objectives	Were specific objectives defined?	Partial
18	2014	Scope & Direction	Quality	Objectives	Was the choice of objectives based on evidence?	Yes
19	2014	Scope & Direction	Integrity	Purpose	Was an intervention purpose defined?	Yes
19	2014	Scope & Direction	Integrity	Targeting	Was at least one target group defined?	Yes
19	2014	Scope & Direction	Integrity	Goals	Were general goals defined?	Yes
19	2014	Scope & Direction	Quality	Purpose	Was the intervention purpose linked to a specific problem?	Yes
19	2014	Scope & Direction	Quality	Targeting	Was the choice of target groups based on evidence?	Yes
19	2014	Scope & Direction	Quality	Goals	Were goals focused on behavior?	Yes
19	2014	Scope & Direction	Quality	Goals	Was the choice of goals based on evidence?	Yes
19	2014	Scope & Direction	Quality	Goals	Were goals defined for every target group separately?	Partial
19	2014	Scope & Direction	Integrity	Objectives	Were specific objectives defined?	Partial
19	2014	Scope & Direction	Quality	Objectives	Was the choice of objectives based on evidence?	Yes
20	2015	Scope & Direction	Integrity	Purpose	Was an intervention purpose defined?	Partial
20	2015	Scope & Direction	Integrity	Targeting	Was at least one target group defined?	Partial
20	2015	Scope & Direction	Integrity	Goals	Were general goals defined?	No
20	2015	Scope & Direction	Quality	Purpose	Was the intervention purpose linked to a specific problem?	Partial
20	2015	Scope & Direction	Quality	Targeting	Was the choice of target groups based on evidence?	Partial
20	2015	Scope & Direction	Quality	Goals	Were goals focused on behavior?	Partial
20	2015	Scope & Direction	Quality	Goals	Was the choice of goals based on evidence?	No
20	2015	Scope & Direction	Quality	Goals	Were goals defined for every target group separately?	No
20	2015	Scope & Direction	Integrity	Objectives	Were specific objectives defined?	No
20	2015	Scope & Direction	Quality	Objectives	Was the choice of objectives based on evidence?	No
21	2015	Scope & Direction	Integrity	Purpose	Was an intervention purpose defined?	Yes
21	2015	Scope & Direction	Integrity	Targeting	Was at least one target group defined?	Yes
21	2015	Scope & Direction	Integrity	Goals	Were general goals defined?	Yes
21	2015	Scope & Direction	Quality	Purpose	Was the intervention purpose linked to a specific problem?	Yes
21	2015	Scope & Direction	Quality	Targeting	Was the choice of target groups based on evidence?	Partial
21	2015	Scope & Direction	Quality	Goals	Were goals focused on behavior?	Partial
21	2015	Scope & Direction	Quality	Goals	Was the choice of goals based on evidence?	Yes
21	2015	Scope & Direction	Quality	Goals	Were goals defined for every target group separately?	Partial
21	2015	Scope & Direction	Integrity	Objectives	Were specific objectives defined?	Yes
21	2015	Scope & Direction	Quality	Objectives	Was the choice of objectives based on evidence?	Yes
22	2015	Scope & Direction	Integrity	Purpose	Was an intervention purpose defined?	Partial
22	2015	Scope & Direction	Integrity	Targeting	Was at least one target group defined?	No
22	2015	Scope & Direction	Integrity	Goals	Were general goals defined?	Partial
22	2015	Scope & Direction	Quality	Purpose	Was the intervention purpose linked to a specific problem?	No
22	2015	Scope & Direction	Quality	Targeting	Was the choice of target groups based on evidence?	No
22	2015	Scope & Direction	Quality	Goals	Were goals focused on behavior?	No
22	2015	Scope & Direction	Quality	Goals	Was the choice of goals based on evidence?	No
22	2015	Scope & Direction	Quality	Goals	Were goals defined for every target group separately?	No
22	2015	Scope & Direction	Integrity	Objectives	Were specific objectives defined?	No
22	2015	Scope & Direction	Quality	Objectives	Was the choice of objectives based on evidence?	No
23	2015	Scope & Direction	Integrity	Purpose	Was an intervention purpose defined?	Yes
23	2015	Scope & Direction	Integrity	Targeting	Was at least one target group defined?	No
23	2015	Scope & Direction	Integrity	Goals	Were general goals defined?	Yes
23	2015	Scope & Direction	Quality	Purpose	Was the intervention purpose linked to a specific problem?	Yes
23	2015	Scope & Direction	Quality	Targeting	Was the choice of target groups based on evidence?	No
23	2015	Scope & Direction	Quality	Goals	Were goals focused on behavior?	No
23	2015	Scope & Direction	Quality	Goals	Was the choice of goals based on evidence?	Yes
23	2015	Scope & Direction	Quality	Goals	Were goals defined for every target group separately?	No
23	2015	Scope & Direction	Integrity	Objectives	Were specific objectives defined?	Partial
23	2015	Scope & Direction	Quality	Objectives	Was the choice of objectives based on evidence?	Yes
24	2016	Scope & Direction	Integrity	Purpose	Was an intervention purpose defined?	Yes
24	2016	Scope & Direction	Integrity	Targeting	Was at least one target group defined?	Yes
24	2016	Scope & Direction	Integrity	Goals	Were general goals defined?	Yes
24	2016	Scope & Direction	Quality	Purpose	Was the intervention purpose linked to a specific problem?	Partial
24	2016	Scope & Direction	Quality	Targeting	Was the choice of target groups based on evidence?	Partial
24	2016	Scope & Direction	Quality	Goals	Were goals focused on behavior?	Partial
24	2016	Scope & Direction	Quality	Goals	Was the choice of goals based on evidence?	Partial
24	2016	Scope & Direction	Quality	Goals	Were goals defined for every target group separately?	No
24	2016	Scope & Direction	Integrity	Objectives	Were specific objectives defined?	Partial
24	2016	Scope & Direction	Quality	Objectives	Was the choice of objectives based on evidence?	No
25	2016	Scope & Direction	Integrity	Purpose	Was an intervention purpose defined?	Yes
25	2016	Scope & Direction	Integrity	Targeting	Was at least one target group defined?	Partial
25	2016	Scope & Direction	Integrity	Goals	Were general goals defined?	Yes
25	2016	Scope & Direction	Quality	Purpose	Was the intervention purpose linked to a specific problem?	Yes
25	2016	Scope & Direction	Quality	Targeting	Was the choice of target groups based on evidence?	Yes
25	2016	Scope & Direction	Quality	Goals	Were goals focused on behavior?	Partial
25	2016	Scope & Direction	Quality	Goals	Was the choice of goals based on evidence?	Partial
25	2016	Scope & Direction	Quality	Goals	Were goals defined for every target group separately?	No
25	2016	Scope & Direction	Integrity	Objectives	Were specific objectives defined?	No
25	2016	Scope & Direction	Quality	Objectives	Was the choice of objectives based on evidence?	No
26	2016	Scope & Direction	Integrity	Purpose	Was an intervention purpose defined?	Yes
26	2016	Scope & Direction	Integrity	Targeting	Was at least one target group defined?	No
26	2016	Scope & Direction	Integrity	Goals	Were general goals defined?	Yes
26	2016	Scope & Direction	Quality	Purpose	Was the intervention purpose linked to a specific problem?	Yes
26	2016	Scope & Direction	Quality	Targeting	Was the choice of target groups based on evidence?	No
26	2016	Scope & Direction	Quality	Goals	Were goals focused on behavior?	Partial
26	2016	Scope & Direction	Quality	Goals	Was the choice of goals based on evidence?	Yes
26	2016	Scope & Direction	Quality	Goals	Were goals defined for every target group separately?	No
26	2016	Scope & Direction	Integrity	Objectives	Were specific objectives defined?	Partial
26	2016	Scope & Direction	Quality	Objectives	Was the choice of objectives based on evidence?	Partial
27	2016	Scope & Direction	Integrity	Purpose	Was an intervention purpose defined?	Yes
27	2016	Scope & Direction	Integrity	Targeting	Was at least one target group defined?	Partial
27	2016	Scope & Direction	Integrity	Goals	Were general goals defined?	Yes
27	2016	Scope & Direction	Quality	Purpose	Was the intervention purpose linked to a specific problem?	Yes
27	2016	Scope & Direction	Quality	Targeting	Was the choice of target groups based on evidence?	Yes
27	2016	Scope & Direction	Quality	Goals	Were goals focused on behavior?	Partial
27	2016	Scope & Direction	Quality	Goals	Was the choice of goals based on evidence?	Partial
27	2016	Scope & Direction	Quality	Goals	Were goals defined for every target group separately?	No
27	2016	Scope & Direction	Integrity	Objectives	Were specific objectives defined?	No
27	2016	Scope & Direction	Quality	Objectives	Was the choice of objectives based on evidence?	No
28	2017	Scope & Direction	Integrity	Purpose	Was an intervention purpose defined?	Yes
28	2017	Scope & Direction	Integrity	Targeting	Was at least one target group defined?	Partial
28	2017	Scope & Direction	Integrity	Goals	Were general goals defined?	Yes
28	2017	Scope & Direction	Quality	Purpose	Was the intervention purpose linked to a specific problem?	Yes
28	2017	Scope & Direction	Quality	Targeting	Was the choice of target groups based on evidence?	Yes
28	2017	Scope & Direction	Quality	Goals	Were goals focused on behavior?	Partial
28	2017	Scope & Direction	Quality	Goals	Was the choice of goals based on evidence?	Partial
28	2017	Scope & Direction	Quality	Goals	Were goals defined for every target group separately?	No
28	2017	Scope & Direction	Integrity	Objectives	Were specific objectives defined?	No
28	2017	Scope & Direction	Quality	Objectives	Was the choice of objectives based on evidence?	No
29	2017	Scope & Direction	Integrity	Purpose	Was an intervention purpose defined?	Yes
29	2017	Scope & Direction	Integrity	Targeting	Was at least one target group defined?	Yes
29	2017	Scope & Direction	Integrity	Goals	Were general goals defined?	Yes
29	2017	Scope & Direction	Quality	Purpose	Was the intervention purpose linked to a specific problem?	Yes
29	2017	Scope & Direction	Quality	Targeting	Was the choice of target groups based on evidence?	Yes
29	2017	Scope & Direction	Quality	Goals	Were goals focused on behavior?	Yes
29	2017	Scope & Direction	Quality	Goals	Was the choice of goals based on evidence?	Yes
29	2017	Scope & Direction	Quality	Goals	Were goals defined for every target group separately?	Partial
29	2017	Scope & Direction	Integrity	Objectives	Were specific objectives defined?	No
29	2017	Scope & Direction	Quality	Objectives	Was the choice of objectives based on evidence?	No
30	2018	Scope & Direction	Integrity	Purpose	Was an intervention purpose defined?	Yes
30	2018	Scope & Direction	Integrity	Targeting	Was at least one target group defined?	Yes
30	2018	Scope & Direction	Integrity	Goals	Were general goals defined?	Yes
30	2018	Scope & Direction	Quality	Purpose	Was the intervention purpose linked to a specific problem?	Yes
30	2018	Scope & Direction	Quality	Targeting	Was the choice of target groups based on evidence?	Yes
30	2018	Scope & Direction	Quality	Goals	Were goals focused on behavior?	Yes
30	2018	Scope & Direction	Quality	Goals	Was the choice of goals based on evidence?	Yes
30	2018	Scope & Direction	Quality	Goals	Were goals defined for every target group separately?	Yes
30	2018	Scope & Direction	Integrity	Objectives	Were specific objectives defined?	Yes
30	2018	Scope & Direction	Quality	Objectives	Was the choice of objectives based on evidence?	Yes
31	2018	Scope & Direction	Integrity	Purpose	Was an intervention purpose defined?	Yes
31	2018	Scope & Direction	Integrity	Targeting	Was at least one target group defined?	Yes
31	2018	Scope & Direction	Integrity	Goals	Were general goals defined?	Yes
31	2018	Scope & Direction	Quality	Purpose	Was the intervention purpose linked to a specific problem?	Yes
31	2018	Scope & Direction	Quality	Targeting	Was the choice of target groups based on evidence?	Yes
31	2018	Scope & Direction	Quality	Goals	Were goals focused on behavior?	Yes
31	2018	Scope & Direction	Quality	Goals	Was the choice of goals based on evidence?	Yes
31	2018	Scope & Direction	Quality	Goals	Were goals defined for every target group separately?	Yes
31	2018	Scope & Direction	Integrity	Objectives	Were specific objectives defined?	Yes
31	2018	Scope & Direction	Quality	Objectives	Was the choice of objectives based on evidence?	Yes
32	2018	Scope & Direction	Integrity	Purpose	Was an intervention purpose defined?	Partial
32	2018	Scope & Direction	Integrity	Targeting	Was at least one target group defined?	No
32	2018	Scope & Direction	Integrity	Goals	Were general goals defined?	Partial
32	2018	Scope & Direction	Quality	Purpose	Was the intervention purpose linked to a specific problem?	Yes
32	2018	Scope & Direction	Quality	Targeting	Was the choice of target groups based on evidence?	No
32	2018	Scope & Direction	Quality	Goals	Were goals focused on behavior?	No
32	2018	Scope & Direction	Quality	Goals	Was the choice of goals based on evidence?	Partial
32	2018	Scope & Direction	Quality	Goals	Were goals defined for every target group separately?	No
32	2018	Scope & Direction	Integrity	Objectives	Were specific objectives defined?	No
32	2018	Scope & Direction	Quality	Objectives	Was the choice of objectives based on evidence?	No
33	2018	Scope & Direction	Integrity	Purpose	Was an intervention purpose defined?	Yes
33	2018	Scope & Direction	Integrity	Targeting	Was at least one target group defined?	Yes
33	2018	Scope & Direction	Integrity	Goals	Were general goals defined?	Yes
33	2018	Scope & Direction	Quality	Purpose	Was the intervention purpose linked to a specific problem?	Yes
33	2018	Scope & Direction	Quality	Targeting	Was the choice of target groups based on evidence?	Yes
33	2018	Scope & Direction	Quality	Goals	Were goals focused on behavior?	Yes
33	2018	Scope & Direction	Quality	Goals	Was the choice of goals based on evidence?	Yes
33	2018	Scope & Direction	Quality	Goals	Were goals defined for every target group separately?	Yes
33	2018	Scope & Direction	Integrity	Objectives	Were specific objectives defined?	Yes
33	2018	Scope & Direction	Quality	Objectives	Was the choice of objectives based on evidence?	Yes
34	2018	Scope & Direction	Integrity	Purpose	Was an intervention purpose defined?	Partial
34	2018	Scope & Direction	Integrity	Targeting	Was at least one target group defined?	Yes
34	2018	Scope & Direction	Integrity	Goals	Were general goals defined?	No
34	2018	Scope & Direction	Quality	Purpose	Was the intervention purpose linked to a specific problem?	Yes
34	2018	Scope & Direction	Quality	Targeting	Was the choice of target groups based on evidence?	Partial
34	2018	Scope & Direction	Quality	Goals	Were goals focused on behavior?	Partial
34	2018	Scope & Direction	Quality	Goals	Was the choice of goals based on evidence?	No
34	2018	Scope & Direction	Quality	Goals	Were goals defined for every target group separately?	No
34	2018	Scope & Direction	Integrity	Objectives	Were specific objectives defined?	No
34	2018	Scope & Direction	Quality	Objectives	Was the choice of objectives based on evidence?	No
35	2019	Scope & Direction	Integrity	Purpose	Was an intervention purpose defined?	Yes
35	2019	Scope & Direction	Integrity	Targeting	Was at least one target group defined?	Yes
35	2019	Scope & Direction	Integrity	Goals	Were general goals defined?	Yes
35	2019	Scope & Direction	Quality	Purpose	Was the intervention purpose linked to a specific problem?	Yes
35	2019	Scope & Direction	Quality	Targeting	Was the choice of target groups based on evidence?	Yes
35	2019	Scope & Direction	Quality	Goals	Were goals focused on behavior?	Yes
35	2019	Scope & Direction	Quality	Goals	Was the choice of goals based on evidence?	Yes
35	2019	Scope & Direction	Quality	Goals	Were goals defined for every target group separately?	Yes
35	2019	Scope & Direction	Integrity	Objectives	Were specific objectives defined?	Yes
35	2019	Scope & Direction	Quality	Objectives	Was the choice of objectives based on evidence?	Yes
36	2019	Scope & Direction	Integrity	Purpose	Was an intervention purpose defined?	Yes
36	2019	Scope & Direction	Integrity	Targeting	Was at least one target group defined?	Yes
36	2019	Scope & Direction	Integrity	Goals	Were general goals defined?	Yes
36	2019	Scope & Direction	Quality	Purpose	Was the intervention purpose linked to a specific problem?	Yes
36	2019	Scope & Direction	Quality	Targeting	Was the choice of target groups based on evidence?	Yes
36	2019	Scope & Direction	Quality	Goals	Were goals focused on behavior?	Yes
36	2019	Scope & Direction	Quality	Goals	Was the choice of goals based on evidence?	Yes
36	2019	Scope & Direction	Quality	Goals	Were goals defined for every target group separately?	Yes
36	2019	Scope & Direction	Integrity	Objectives	Were specific objectives defined?	Yes
36	2019	Scope & Direction	Quality	Objectives	Was the choice of objectives based on evidence?	Yes
37	2019	Scope & Direction	Integrity	Purpose	Was an intervention purpose defined?	Yes
37	2019	Scope & Direction	Integrity	Targeting	Was at least one target group defined?	Partial
37	2019	Scope & Direction	Integrity	Goals	Were general goals defined?	Partial
37	2019	Scope & Direction	Quality	Purpose	Was the intervention purpose linked to a specific problem?	Yes
37	2019	Scope & Direction	Quality	Targeting	Was the choice of target groups based on evidence?	Partial
37	2019	Scope & Direction	Quality	Goals	Were goals focused on behavior?	No
37	2019	Scope & Direction	Quality	Goals	Was the choice of goals based on evidence?	Partial
37	2019	Scope & Direction	Quality	Goals	Were goals defined for every target group separately?	No
37	2019	Scope & Direction	Integrity	Objectives	Were specific objectives defined?	No
37	2019	Scope & Direction	Quality	Objectives	Was the choice of objectives based on evidence?	No
38	2019	Scope & Direction	Integrity	Purpose	Was an intervention purpose defined?	Yes
38	2019	Scope & Direction	Integrity	Targeting	Was at least one target group defined?	Yes
38	2019	Scope & Direction	Integrity	Goals	Were general goals defined?	Partial
38	2019	Scope & Direction	Quality	Purpose	Was the intervention purpose linked to a specific problem?	Yes
38	2019	Scope & Direction	Quality	Targeting	Was the choice of target groups based on evidence?	Yes
38	2019	Scope & Direction	Quality	Goals	Were goals focused on behavior?	Partial
38	2019	Scope & Direction	Quality	Goals	Was the choice of goals based on evidence?	Yes
38	2019	Scope & Direction	Quality	Goals	Were goals defined for every target group separately?	No
38	2019	Scope & Direction	Integrity	Objectives	Were specific objectives defined?	No
38	2019	Scope & Direction	Quality	Objectives	Was the choice of objectives based on evidence?	No
39	2019	Scope & Direction	Integrity	Purpose	Was an intervention purpose defined?	Yes
39	2019	Scope & Direction	Integrity	Targeting	Was at least one target group defined?	No
39	2019	Scope & Direction	Integrity	Goals	Were general goals defined?	Partial
39	2019	Scope & Direction	Quality	Purpose	Was the intervention purpose linked to a specific problem?	Yes
39	2019	Scope & Direction	Quality	Targeting	Was the choice of target groups based on evidence?	No
39	2019	Scope & Direction	Quality	Goals	Were goals focused on behavior?	No
39	2019	Scope & Direction	Quality	Goals	Was the choice of goals based on evidence?	Partial
39	2019	Scope & Direction	Quality	Goals	Were goals defined for every target group separately?	No
39	2019	Scope & Direction	Integrity	Objectives	Were specific objectives defined?	Partial
39	2019	Scope & Direction	Quality	Objectives	Was the choice of objectives based on evidence?	Partial
40	2019	Scope & Direction	Integrity	Purpose	Was an intervention purpose defined?	Yes
40	2019	Scope & Direction	Integrity	Targeting	Was at least one target group defined?	Partial
40	2019	Scope & Direction	Integrity	Goals	Were general goals defined?	Yes
40	2019	Scope & Direction	Quality	Purpose	Was the intervention purpose linked to a specific problem?	Yes
40	2019	Scope & Direction	Quality	Targeting	Was the choice of target groups based on evidence?	Partial
40	2019	Scope & Direction	Quality	Goals	Were goals focused on behavior?	No
40	2019	Scope & Direction	Quality	Goals	Was the choice of goals based on evidence?	Partial
40	2019	Scope & Direction	Quality	Goals	Were goals defined for every target group separately?	No
40	2019	Scope & Direction	Integrity	Objectives	Were specific objectives defined?	Partial
40	2019	Scope & Direction	Quality	Objectives	Was the choice of objectives based on evidence?	No
41	2019	Scope & Direction	Integrity	Purpose	Was an intervention purpose defined?	Yes
41	2019	Scope & Direction	Integrity	Targeting	Was at least one target group defined?	Yes
41	2019	Scope & Direction	Integrity	Goals	Were general goals defined?	Yes
41	2019	Scope & Direction	Quality	Purpose	Was the intervention purpose linked to a specific problem?	Yes
41	2019	Scope & Direction	Quality	Targeting	Was the choice of target groups based on evidence?	Yes
41	2019	Scope & Direction	Quality	Goals	Were goals focused on behavior?	Partial
41	2019	Scope & Direction	Quality	Goals	Was the choice of goals based on evidence?	Yes
41	2019	Scope & Direction	Quality	Goals	Were goals defined for every target group separately?	Yes
41	2019	Scope & Direction	Integrity	Objectives	Were specific objectives defined?	Yes
41	2019	Scope & Direction	Quality	Objectives	Was the choice of objectives based on evidence?	Yes
42	2019	Scope & Direction	Integrity	Purpose	Was an intervention purpose defined?	Yes
42	2019	Scope & Direction	Integrity	Targeting	Was at least one target group defined?	Yes
42	2019	Scope & Direction	Integrity	Goals	Were general goals defined?	Yes
42	2019	Scope & Direction	Quality	Purpose	Was the intervention purpose linked to a specific problem?	Yes
42	2019	Scope & Direction	Quality	Targeting	Was the choice of target groups based on evidence?	Yes
42	2019	Scope & Direction	Quality	Goals	Were goals focused on behavior?	Partial
42	2019	Scope & Direction	Quality	Goals	Was the choice of goals based on evidence?	Yes
42	2019	Scope & Direction	Quality	Goals	Were goals defined for every target group separately?	Partial
42	2019	Scope & Direction	Integrity	Objectives	Were specific objectives defined?	No
42	2019	Scope & Direction	Quality	Objectives	Was the choice of objectives based on evidence?	No
43	2019	Scope & Direction	Integrity	Purpose	Was an intervention purpose defined?	Partial
43	2019	Scope & Direction	Integrity	Targeting	Was at least one target group defined?	No
43	2019	Scope & Direction	Integrity	Goals	Were general goals defined?	Partial
43	2019	Scope & Direction	Quality	Purpose	Was the intervention purpose linked to a specific problem?	Yes
43	2019	Scope & Direction	Quality	Targeting	Was the choice of target groups based on evidence?	No
43	2019	Scope & Direction	Quality	Goals	Were goals focused on behavior?	No
43	2019	Scope & Direction	Quality	Goals	Was the choice of goals based on evidence?	Partial
43	2019	Scope & Direction	Quality	Goals	Were goals defined for every target group separately?	No
43	2019	Scope & Direction	Integrity	Objectives	Were specific objectives defined?	No
43	2019	Scope & Direction	Quality	Objectives	Was the choice of objectives based on evidence?	No
44	2019	Scope & Direction	Integrity	Purpose	Was an intervention purpose defined?	Yes
44	2019	Scope & Direction	Integrity	Targeting	Was at least one target group defined?	Yes
44	2019	Scope & Direction	Integrity	Goals	Were general goals defined?	Yes
44	2019	Scope & Direction	Quality	Purpose	Was the intervention purpose linked to a specific problem?	Yes
44	2019	Scope & Direction	Quality	Targeting	Was the choice of target groups based on evidence?	Yes
44	2019	Scope & Direction	Quality	Goals	Were goals focused on behavior?	Yes
44	2019	Scope & Direction	Quality	Goals	Was the choice of goals based on evidence?	Yes
44	2019	Scope & Direction	Quality	Goals	Were goals defined for every target group separately?	Yes
44	2019	Scope & Direction	Integrity	Objectives	Were specific objectives defined?	Yes
44	2019	Scope & Direction	Quality	Objectives	Was the choice of objectives based on evidence?	Yes
45	2019	Scope & Direction	Integrity	Purpose	Was an intervention purpose defined?	Yes
45	2019	Scope & Direction	Integrity	Targeting	Was at least one target group defined?	Yes
45	2019	Scope & Direction	Integrity	Goals	Were general goals defined?	Yes
45	2019	Scope & Direction	Quality	Purpose	Was the intervention purpose linked to a specific problem?	Yes
45	2019	Scope & Direction	Quality	Targeting	Was the choice of target groups based on evidence?	Yes
45	2019	Scope & Direction	Quality	Goals	Were goals focused on behavior?	Yes
45	2019	Scope & Direction	Quality	Goals	Was the choice of goals based on evidence?	Yes
45	2019	Scope & Direction	Quality	Goals	Were goals defined for every target group separately?	Yes
45	2019	Scope & Direction	Integrity	Objectives	Were specific objectives defined?	Yes
45	2019	Scope & Direction	Quality	Objectives	Was the choice of objectives based on evidence?	Yes
46	2020	Scope & Direction	Integrity	Purpose	Was an intervention purpose defined?	Yes
46	2020	Scope & Direction	Integrity	Targeting	Was at least one target group defined?	Yes
46	2020	Scope & Direction	Integrity	Goals	Were general goals defined?	Yes
46	2020	Scope & Direction	Quality	Purpose	Was the intervention purpose linked to a specific problem?	Yes
46	2020	Scope & Direction	Quality	Targeting	Was the choice of target groups based on evidence?	Yes
46	2020	Scope & Direction	Quality	Goals	Were goals focused on behavior?	Partial
46	2020	Scope & Direction	Quality	Goals	Was the choice of goals based on evidence?	Yes
46	2020	Scope & Direction	Quality	Goals	Were goals defined for every target group separately?	Partial
46	2020	Scope & Direction	Integrity	Objectives	Were specific objectives defined?	No
46	2020	Scope & Direction	Quality	Objectives	Was the choice of objectives based on evidence?	Yes
47	2020	Scope & Direction	Integrity	Purpose	Was an intervention purpose defined?	Yes
47	2020	Scope & Direction	Integrity	Targeting	Was at least one target group defined?	Partial
47	2020	Scope & Direction	Integrity	Goals	Were general goals defined?	Partial
47	2020	Scope & Direction	Quality	Purpose	Was the intervention purpose linked to a specific problem?	Yes
47	2020	Scope & Direction	Quality	Targeting	Was the choice of target groups based on evidence?	Partial
47	2020	Scope & Direction	Quality	Goals	Were goals focused on behavior?	Partial
47	2020	Scope & Direction	Quality	Goals	Was the choice of goals based on evidence?	No
47	2020	Scope & Direction	Quality	Goals	Were goals defined for every target group separately?	No
47	2020	Scope & Direction	Integrity	Objectives	Were specific objectives defined?	No
47	2020	Scope & Direction	Quality	Objectives	Was the choice of objectives based on evidence?	No
48	2020	Scope & Direction	Integrity	Purpose	Was an intervention purpose defined?	Yes
48	2020	Scope & Direction	Integrity	Targeting	Was at least one target group defined?	Yes
48	2020	Scope & Direction	Integrity	Goals	Were general goals defined?	No
48	2020	Scope & Direction	Quality	Purpose	Was the intervention purpose linked to a specific problem?	Yes
48	2020	Scope & Direction	Quality	Targeting	Was the choice of target groups based on evidence?	Yes
48	2020	Scope & Direction	Quality	Goals	Were goals focused on behavior?	Yes
48	2020	Scope & Direction	Quality	Goals	Was the choice of goals based on evidence?	Yes
48	2020	Scope & Direction	Quality	Goals	Were goals defined for every target group separately?	No
48	2020	Scope & Direction	Integrity	Objectives	Were specific objectives defined?	No
48	2020	Scope & Direction	Quality	Objectives	Was the choice of objectives based on evidence?	No
49	2020	Scope & Direction	Integrity	Purpose	Was an intervention purpose defined?	Yes
49	2020	Scope & Direction	Integrity	Targeting	Was at least one target group defined?	Yes
49	2020	Scope & Direction	Integrity	Goals	Were general goals defined?	Yes
49	2020	Scope & Direction	Quality	Purpose	Was the intervention purpose linked to a specific problem?	Yes
49	2020	Scope & Direction	Quality	Targeting	Was the choice of target groups based on evidence?	Yes
49	2020	Scope & Direction	Quality	Goals	Were goals focused on behavior?	Yes
49	2020	Scope & Direction	Quality	Goals	Was the choice of goals based on evidence?	Yes
49	2020	Scope & Direction	Quality	Goals	Were goals defined for every target group separately?	Partial
49	2020	Scope & Direction	Integrity	Objectives	Were specific objectives defined?	Yes
49	2020	Scope & Direction	Quality	Objectives	Was the choice of objectives based on evidence?	Yes
50	2021	Scope & Direction	Integrity	Purpose	Was an intervention purpose defined?	Yes
50	2021	Scope & Direction	Integrity	Targeting	Was at least one target group defined?	Yes
50	2021	Scope & Direction	Integrity	Goals	Were general goals defined?	Yes
50	2021	Scope & Direction	Quality	Purpose	Was the intervention purpose linked to a specific problem?	Yes
50	2021	Scope & Direction	Quality	Targeting	Was the choice of target groups based on evidence?	Yes
50	2021	Scope & Direction	Quality	Goals	Were goals focused on behavior?	Yes
50	2021	Scope & Direction	Quality	Goals	Was the choice of goals based on evidence?	Yes
50	2021	Scope & Direction	Quality	Goals	Were goals defined for every target group separately?	No
50	2021	Scope & Direction	Integrity	Objectives	Were specific objectives defined?	No
50	2021	Scope & Direction	Quality	Objectives	Was the choice of objectives based on evidence?	No
51	2021	Scope & Direction	Integrity	Purpose	Was an intervention purpose defined?	Yes
51	2021	Scope & Direction	Integrity	Targeting	Was at least one target group defined?	Partial
51	2021	Scope & Direction	Integrity	Goals	Were general goals defined?	Yes
51	2021	Scope & Direction	Quality	Purpose	Was the intervention purpose linked to a specific problem?	Yes
51	2021	Scope & Direction	Quality	Targeting	Was the choice of target groups based on evidence?	Yes
51	2021	Scope & Direction	Quality	Goals	Were goals focused on behavior?	Yes
51	2021	Scope & Direction	Quality	Goals	Was the choice of goals based on evidence?	Yes
51	2021	Scope & Direction	Quality	Goals	Were goals defined for every target group separately?	No
51	2021	Scope & Direction	Integrity	Objectives	Were specific objectives defined?	Partial
51	2021	Scope & Direction	Quality	Objectives	Was the choice of objectives based on evidence?	Yes
52	2021	Scope & Direction	Integrity	Purpose	Was an intervention purpose defined?	Yes
52	2021	Scope & Direction	Integrity	Targeting	Was at least one target group defined?	No
52	2021	Scope & Direction	Integrity	Goals	Were general goals defined?	No
52	2021	Scope & Direction	Quality	Purpose	Was the intervention purpose linked to a specific problem?	Yes
52	2021	Scope & Direction	Quality	Targeting	Was the choice of target groups based on evidence?	No
52	2021	Scope & Direction	Quality	Goals	Were goals focused on behavior?	No
52	2021	Scope & Direction	Quality	Goals	Was the choice of goals based on evidence?	No
52	2021	Scope & Direction	Quality	Goals	Were goals defined for every target group separately?	No
52	2021	Scope & Direction	Integrity	Objectives	Were specific objectives defined?	No
52	2021	Scope & Direction	Quality	Objectives	Was the choice of objectives based on evidence?	No
53	2022	Scope & Direction	Integrity	Purpose	Was an intervention purpose defined?	Yes
53	2022	Scope & Direction	Integrity	Targeting	Was at least one target group defined?	Yes
53	2022	Scope & Direction	Integrity	Goals	Were general goals defined?	Yes
53	2022	Scope & Direction	Quality	Purpose	Was the intervention purpose linked to a specific problem?	Yes
53	2022	Scope & Direction	Quality	Targeting	Was the choice of target groups based on evidence?	Yes
53	2022	Scope & Direction	Quality	Goals	Were goals focused on behavior?	Yes
53	2022	Scope & Direction	Quality	Goals	Was the choice of goals based on evidence?	Yes
53	2022	Scope & Direction	Quality	Goals	Were goals defined for every target group separately?	Yes
53	2022	Scope & Direction	Integrity	Objectives	Were specific objectives defined?	Yes
53	2022	Scope & Direction	Quality	Objectives	Was the choice of objectives based on evidence?	Yes
54	2022	Scope & Direction	Integrity	Purpose	Was an intervention purpose defined?	Yes
54	2022	Scope & Direction	Integrity	Targeting	Was at least one target group defined?	Yes
54	2022	Scope & Direction	Integrity	Goals	Were general goals defined?	Yes
54	2022	Scope & Direction	Quality	Purpose	Was the intervention purpose linked to a specific problem?	Yes
54	2022	Scope & Direction	Quality	Targeting	Was the choice of target groups based on evidence?	Yes
54	2022	Scope & Direction	Quality	Goals	Were goals focused on behavior?	Yes
54	2022	Scope & Direction	Quality	Goals	Was the choice of goals based on evidence?	Partial
54	2022	Scope & Direction	Quality	Goals	Were goals defined for every target group separately?	Yes
54	2022	Scope & Direction	Integrity	Objectives	Were specific objectives defined?	Partial
54	2022	Scope & Direction	Quality	Objectives	Was the choice of objectives based on evidence?	No
55	2022	Scope & Direction	Integrity	Purpose	Was an intervention purpose defined?	Yes
55	2022	Scope & Direction	Integrity	Targeting	Was at least one target group defined?	Yes
55	2022	Scope & Direction	Integrity	Goals	Were general goals defined?	Yes
55	2022	Scope & Direction	Quality	Purpose	Was the intervention purpose linked to a specific problem?	Yes
55	2022	Scope & Direction	Quality	Targeting	Was the choice of target groups based on evidence?	Yes
55	2022	Scope & Direction	Quality	Goals	Were goals focused on behavior?	Yes
55	2022	Scope & Direction	Quality	Goals	Was the choice of goals based on evidence?	Yes
55	2022	Scope & Direction	Quality	Goals	Were goals defined for every target group separately?	Yes
55	2022	Scope & Direction	Integrity	Objectives	Were specific objectives defined?	Yes
55	2022	Scope & Direction	Quality	Objectives	Was the choice of objectives based on evidence?	Yes
1	2008	Marketing Mix	Integrity	Product	Was a specific behavior promoted? (actual product)	Yes
1	2008	Marketing Mix	Integrity	Product	Were the benefits of the recommended behavior promoted? (core product)	Yes
1	2008	Marketing Mix	Integrity	Price	Were incentives and/or disincentives proposed?	No
1	2008	Marketing Mix	Integrity	Place	Was the place explicitly defined before the implementation?	No
1	2008	Marketing Mix	Integrity	Promotion	Was there at least one clearly stated message?	Yes
1	2008	Marketing Mix	Integrity	Promotion	Was the message distributed through different channels?	Yes
1	2008	Marketing Mix	Quality	Product	Was the choice of the core product to promote based on evidence? (product)	Yes
1	2008	Marketing Mix	Quality	Price	Was the choice of incentives and/or disincentives based on evidence? (price)	No
1	2008	Marketing Mix	Quality	Place	Was the choice of place(s) based on evidence? (place)	No
1	2008	Marketing Mix	Quality	Promotion	Was the choice of message(s) based on evidence? (promotion)	Yes
1	2008	Marketing Mix	Quality	Promotion	Was the choice of channels based on evidence? (promotion)	Yes
1	2008	Marketing Mix	Quality	Promotion	Was the campaign material pretested with the target group? (promotion)	No
1	2008	Marketing Mix	Quality	Promotion	Were (at least partially) targeted mixes used/promoted? (promotion)	Yes
2	2009	Marketing Mix	Integrity	Product	Was a specific behavior promoted? (actual product)	No
2	2009	Marketing Mix	Integrity	Product	Were the benefits of the recommended behavior promoted? (core product)	Partial
2	2009	Marketing Mix	Integrity	Price	Were incentives and/or disincentives proposed?	Yes
2	2009	Marketing Mix	Integrity	Place	Was the place explicitly defined before the implementation?	No
2	2009	Marketing Mix	Integrity	Promotion	Was there at least one clearly stated message?	Yes
2	2009	Marketing Mix	Integrity	Promotion	Was the message distributed through different channels?	No
2	2009	Marketing Mix	Quality	Product	Was the choice of the core product to promote based on evidence? (product)	No
2	2009	Marketing Mix	Quality	Price	Was the choice of incentives and/or disincentives based on evidence? (price)	No
2	2009	Marketing Mix	Quality	Place	Was the choice of place(s) based on evidence? (place)	No
2	2009	Marketing Mix	Quality	Promotion	Was the choice of message(s) based on evidence? (promotion)	No
2	2009	Marketing Mix	Quality	Promotion	Was the choice of channels based on evidence? (promotion)	No
2	2009	Marketing Mix	Quality	Promotion	Was the campaign material pretested with the target group? (promotion)	No
2	2009	Marketing Mix	Quality	Promotion	Were (at least partially) targeted mixes used/promoted? (promotion)	No
3	2013	Marketing Mix	Integrity	Product	Was a specific behavior promoted? (actual product)	Partial
3	2013	Marketing Mix	Integrity	Product	Were the benefits of the recommended behavior promoted? (core product)	Partial
3	2013	Marketing Mix	Integrity	Price	Were incentives and/or disincentives proposed?	No
3	2013	Marketing Mix	Integrity	Place	Was the place explicitly defined before the implementation?	No
3	2013	Marketing Mix	Integrity	Promotion	Was there at least one clearly stated message?	Yes
3	2013	Marketing Mix	Integrity	Promotion	Was the message distributed through different channels?	Yes
3	2013	Marketing Mix	Quality	Product	Was the choice of the core product to promote based on evidence? (product)	Partial
3	2013	Marketing Mix	Quality	Price	Was the choice of incentives and/or disincentives based on evidence? (price)	No
3	2013	Marketing Mix	Quality	Place	Was the choice of place(s) based on evidence? (place)	No
3	2013	Marketing Mix	Quality	Promotion	Was the choice of message(s) based on evidence? (promotion)	No
3	2013	Marketing Mix	Quality	Promotion	Was the choice of channels based on evidence? (promotion)	No
3	2013	Marketing Mix	Quality	Promotion	Was the campaign material pretested with the target group? (promotion)	No
3	2013	Marketing Mix	Quality	Promotion	Were (at least partially) targeted mixes used/promoted? (promotion)	Yes
4	2013	Marketing Mix	Integrity	Product	Was a specific behavior promoted? (actual product)	Yes
4	2013	Marketing Mix	Integrity	Product	Were the benefits of the recommended behavior promoted? (core product)	Yes
4	2013	Marketing Mix	Integrity	Price	Were incentives and/or disincentives proposed?	Partial
4	2013	Marketing Mix	Integrity	Place	Was the place explicitly defined before the implementation?	Yes
4	2013	Marketing Mix	Integrity	Promotion	Was there at least one clearly stated message?	Yes
4	2013	Marketing Mix	Integrity	Promotion	Was the message distributed through different channels?	Yes
4	2013	Marketing Mix	Quality	Product	Was the choice of the core product to promote based on evidence? (product)	Partial
4	2013	Marketing Mix	Quality	Price	Was the choice of incentives and/or disincentives based on evidence? (price)	Yes
4	2013	Marketing Mix	Quality	Place	Was the choice of place(s) based on evidence? (place)	Partial
4	2013	Marketing Mix	Quality	Promotion	Was the choice of message(s) based on evidence? (promotion)	Yes
4	2013	Marketing Mix	Quality	Promotion	Was the choice of channels based on evidence? (promotion)	Yes
4	2013	Marketing Mix	Quality	Promotion	Was the campaign material pretested with the target group? (promotion)	No
4	2013	Marketing Mix	Quality	Promotion	Were (at least partially) targeted mixes used/promoted? (promotion)	Yes
5	2013	Marketing Mix	Integrity	Product	Was a specific behavior promoted? (actual product)	Partial
5	2013	Marketing Mix	Integrity	Product	Were the benefits of the recommended behavior promoted? (core product)	Partial
5	2013	Marketing Mix	Integrity	Price	Were incentives and/or disincentives proposed?	No
5	2013	Marketing Mix	Integrity	Place	Was the place explicitly defined before the implementation?	No
5	2013	Marketing Mix	Integrity	Promotion	Was there at least one clearly stated message?	Yes
5	2013	Marketing Mix	Integrity	Promotion	Was the message distributed through different channels?	Partial
5	2013	Marketing Mix	Quality	Product	Was the choice of the core product to promote based on evidence? (product)	Partial
5	2013	Marketing Mix	Quality	Price	Was the choice of incentives and/or disincentives based on evidence? (price)	No
5	2013	Marketing Mix	Quality	Place	Was the choice of place(s) based on evidence? (place)	No
5	2013	Marketing Mix	Quality	Promotion	Was the choice of message(s) based on evidence? (promotion)	Partial
5	2013	Marketing Mix	Quality	Promotion	Was the choice of channels based on evidence? (promotion)	No
5	2013	Marketing Mix	Quality	Promotion	Was the campaign material pretested with the target group? (promotion)	No
5	2013	Marketing Mix	Quality	Promotion	Were (at least partially) targeted mixes used/promoted? (promotion)	Partial
6	2013	Marketing Mix	Integrity	Product	Was a specific behavior promoted? (actual product)	Yes
6	2013	Marketing Mix	Integrity	Product	Were the benefits of the recommended behavior promoted? (core product)	No
6	2013	Marketing Mix	Integrity	Price	Were incentives and/or disincentives proposed?	Partial
6	2013	Marketing Mix	Integrity	Place	Was the place explicitly defined before the implementation?	Partial
6	2013	Marketing Mix	Integrity	Promotion	Was there at least one clearly stated message?	Yes
6	2013	Marketing Mix	Integrity	Promotion	Was the message distributed through different channels?	Yes
6	2013	Marketing Mix	Quality	Product	Was the choice of the core product to promote based on evidence? (product)	Yes
6	2013	Marketing Mix	Quality	Price	Was the choice of incentives and/or disincentives based on evidence? (price)	No
6	2013	Marketing Mix	Quality	Place	Was the choice of place(s) based on evidence? (place)	Partial
6	2013	Marketing Mix	Quality	Promotion	Was the choice of message(s) based on evidence? (promotion)	Yes
6	2013	Marketing Mix	Quality	Promotion	Was the choice of channels based on evidence? (promotion)	Partial
6	2013	Marketing Mix	Quality	Promotion	Was the campaign material pretested with the target group? (promotion)	No
6	2013	Marketing Mix	Quality	Promotion	Were (at least partially) targeted mixes used/promoted? (promotion)	Yes
7	2013	Marketing Mix	Integrity	Product	Was a specific behavior promoted? (actual product)	Yes
7	2013	Marketing Mix	Integrity	Product	Were the benefits of the recommended behavior promoted? (core product)	Yes
7	2013	Marketing Mix	Integrity	Price	Were incentives and/or disincentives proposed?	Yes
7	2013	Marketing Mix	Integrity	Place	Was the place explicitly defined before the implementation?	Partial
7	2013	Marketing Mix	Integrity	Promotion	Was there at least one clearly stated message?	Partial
7	2013	Marketing Mix	Integrity	Promotion	Was the message distributed through different channels?	Yes
7	2013	Marketing Mix	Quality	Product	Was the choice of the core product to promote based on evidence? (product)	No
7	2013	Marketing Mix	Quality	Price	Was the choice of incentives and/or disincentives based on evidence? (price)	No
7	2013	Marketing Mix	Quality	Place	Was the choice of place(s) based on evidence? (place)	Partial
7	2013	Marketing Mix	Quality	Promotion	Was the choice of message(s) based on evidence? (promotion)	Partial
7	2013	Marketing Mix	Quality	Promotion	Was the choice of channels based on evidence? (promotion)	No
7	2013	Marketing Mix	Quality	Promotion	Was the campaign material pretested with the target group? (promotion)	No
7	2013	Marketing Mix	Quality	Promotion	Were (at least partially) targeted mixes used/promoted? (promotion)	Yes
8	2013	Marketing Mix	Integrity	Product	Was a specific behavior promoted? (actual product)	No
8	2013	Marketing Mix	Integrity	Product	Were the benefits of the recommended behavior promoted? (core product)	No
8	2013	Marketing Mix	Integrity	Price	Were incentives and/or disincentives proposed?	No
8	2013	Marketing Mix	Integrity	Place	Was the place explicitly defined before the implementation?	No
8	2013	Marketing Mix	Integrity	Promotion	Was there at least one clearly stated message?	Yes
8	2013	Marketing Mix	Integrity	Promotion	Was the message distributed through different channels?	Yes
8	2013	Marketing Mix	Quality	Product	Was the choice of the core product to promote based on evidence? (product)	No
8	2013	Marketing Mix	Quality	Price	Was the choice of incentives and/or disincentives based on evidence? (price)	No
8	2013	Marketing Mix	Quality	Place	Was the choice of place(s) based on evidence? (place)	No
8	2013	Marketing Mix	Quality	Promotion	Was the choice of message(s) based on evidence? (promotion)	Partial
8	2013	Marketing Mix	Quality	Promotion	Was the choice of channels based on evidence? (promotion)	Partial
8	2013	Marketing Mix	Quality	Promotion	Was the campaign material pretested with the target group? (promotion)	No
8	2013	Marketing Mix	Quality	Promotion	Were (at least partially) targeted mixes used/promoted? (promotion)	Partial
9	2013	Marketing Mix	Integrity	Product	Was a specific behavior promoted? (actual product)	Partial
9	2013	Marketing Mix	Integrity	Product	Were the benefits of the recommended behavior promoted? (core product)	Partial
9	2013	Marketing Mix	Integrity	Price	Were incentives and/or disincentives proposed?	No
9	2013	Marketing Mix	Integrity	Place	Was the place explicitly defined before the implementation?	No
9	2013	Marketing Mix	Integrity	Promotion	Was there at least one clearly stated message?	Yes
9	2013	Marketing Mix	Integrity	Promotion	Was the message distributed through different channels?	Partial
9	2013	Marketing Mix	Quality	Product	Was the choice of the core product to promote based on evidence? (product)	Yes
9	2013	Marketing Mix	Quality	Price	Was the choice of incentives and/or disincentives based on evidence? (price)	No
9	2013	Marketing Mix	Quality	Place	Was the choice of place(s) based on evidence? (place)	No
9	2013	Marketing Mix	Quality	Promotion	Was the choice of message(s) based on evidence? (promotion)	Yes
9	2013	Marketing Mix	Quality	Promotion	Was the choice of channels based on evidence? (promotion)	No
9	2013	Marketing Mix	Quality	Promotion	Was the campaign material pretested with the target group? (promotion)	No
9	2013	Marketing Mix	Quality	Promotion	Were (at least partially) targeted mixes used/promoted? (promotion)	Yes
10	2013	Marketing Mix	Integrity	Product	Was a specific behavior promoted? (actual product)	Partial
10	2013	Marketing Mix	Integrity	Product	Were the benefits of the recommended behavior promoted? (core product)	Partial
10	2013	Marketing Mix	Integrity	Price	Were incentives and/or disincentives proposed?	No
10	2013	Marketing Mix	Integrity	Place	Was the place explicitly defined before the implementation?	No
10	2013	Marketing Mix	Integrity	Promotion	Was there at least one clearly stated message?	Yes
10	2013	Marketing Mix	Integrity	Promotion	Was the message distributed through different channels?	Partial
10	2013	Marketing Mix	Quality	Product	Was the choice of the core product to promote based on evidence? (product)	Partial
10	2013	Marketing Mix	Quality	Price	Was the choice of incentives and/or disincentives based on evidence? (price)	No
10	2013	Marketing Mix	Quality	Place	Was the choice of place(s) based on evidence? (place)	No
10	2013	Marketing Mix	Quality	Promotion	Was the choice of message(s) based on evidence? (promotion)	No
10	2013	Marketing Mix	Quality	Promotion	Was the choice of channels based on evidence? (promotion)	No
10	2013	Marketing Mix	Quality	Promotion	Was the campaign material pretested with the target group? (promotion)	No
10	2013	Marketing Mix	Quality	Promotion	Were (at least partially) targeted mixes used/promoted? (promotion)	No
11	2013	Marketing Mix	Integrity	Product	Was a specific behavior promoted? (actual product)	Partial
11	2013	Marketing Mix	Integrity	Product	Were the benefits of the recommended behavior promoted? (core product)	Partial
11	2013	Marketing Mix	Integrity	Price	Were incentives and/or disincentives proposed?	Yes
11	2013	Marketing Mix	Integrity	Place	Was the place explicitly defined before the implementation?	Yes
11	2013	Marketing Mix	Integrity	Promotion	Was there at least one clearly stated message?	Yes
11	2013	Marketing Mix	Integrity	Promotion	Was the message distributed through different channels?	Partial
11	2013	Marketing Mix	Quality	Product	Was the choice of the core product to promote based on evidence? (product)	Yes
11	2013	Marketing Mix	Quality	Price	Was the choice of incentives and/or disincentives based on evidence? (price)	Partial
11	2013	Marketing Mix	Quality	Place	Was the choice of place(s) based on evidence? (place)	Partial
11	2013	Marketing Mix	Quality	Promotion	Was the choice of message(s) based on evidence? (promotion)	No
11	2013	Marketing Mix	Quality	Promotion	Was the choice of channels based on evidence? (promotion)	No
11	2013	Marketing Mix	Quality	Promotion	Was the campaign material pretested with the target group? (promotion)	No
11	2013	Marketing Mix	Quality	Promotion	Were (at least partially) targeted mixes used/promoted? (promotion)	Partial
12	2014	Marketing Mix	Integrity	Product	Was a specific behavior promoted? (actual product)	Yes
12	2014	Marketing Mix	Integrity	Product	Were the benefits of the recommended behavior promoted? (core product)	Yes
12	2014	Marketing Mix	Integrity	Price	Were incentives and/or disincentives proposed?	Yes
12	2014	Marketing Mix	Integrity	Place	Was the place explicitly defined before the implementation?	Partial
12	2014	Marketing Mix	Integrity	Promotion	Was there at least one clearly stated message?	Yes
12	2014	Marketing Mix	Integrity	Promotion	Was the message distributed through different channels?	Yes
12	2014	Marketing Mix	Quality	Product	Was the choice of the core product to promote based on evidence? (product)	Yes
12	2014	Marketing Mix	Quality	Price	Was the choice of incentives and/or disincentives based on evidence? (price)	Yes
12	2014	Marketing Mix	Quality	Place	Was the choice of place(s) based on evidence? (place)	Yes
12	2014	Marketing Mix	Quality	Promotion	Was the choice of message(s) based on evidence? (promotion)	Partial
12	2014	Marketing Mix	Quality	Promotion	Was the choice of channels based on evidence? (promotion)	Partial
12	2014	Marketing Mix	Quality	Promotion	Was the campaign material pretested with the target group? (promotion)	Partial
12	2014	Marketing Mix	Quality	Promotion	Were (at least partially) targeted mixes used/promoted? (promotion)	Yes
13	2014	Marketing Mix	Integrity	Product	Was a specific behavior promoted? (actual product)	Yes
13	2014	Marketing Mix	Integrity	Product	Were the benefits of the recommended behavior promoted? (core product)	Yes
13	2014	Marketing Mix	Integrity	Price	Were incentives and/or disincentives proposed?	Partial
13	2014	Marketing Mix	Integrity	Place	Was the place explicitly defined before the implementation?	No
13	2014	Marketing Mix	Integrity	Promotion	Was there at least one clearly stated message?	Yes
13	2014	Marketing Mix	Integrity	Promotion	Was the message distributed through different channels?	No
13	2014	Marketing Mix	Quality	Product	Was the choice of the core product to promote based on evidence? (product)	Yes
13	2014	Marketing Mix	Quality	Price	Was the choice of incentives and/or disincentives based on evidence? (price)	No
13	2014	Marketing Mix	Quality	Place	Was the choice of place(s) based on evidence? (place)	No
13	2014	Marketing Mix	Quality	Promotion	Was the choice of message(s) based on evidence? (promotion)	No
13	2014	Marketing Mix	Quality	Promotion	Was the choice of channels based on evidence? (promotion)	No
13	2014	Marketing Mix	Quality	Promotion	Was the campaign material pretested with the target group? (promotion)	No
13	2014	Marketing Mix	Quality	Promotion	Were (at least partially) targeted mixes used/promoted? (promotion)	No
14	2014	Marketing Mix	Integrity	Product	Was a specific behavior promoted? (actual product)	Partial
14	2014	Marketing Mix	Integrity	Product	Were the benefits of the recommended behavior promoted? (core product)	Partial
14	2014	Marketing Mix	Integrity	Price	Were incentives and/or disincentives proposed?	Partial
14	2014	Marketing Mix	Integrity	Place	Was the place explicitly defined before the implementation?	No
14	2014	Marketing Mix	Integrity	Promotion	Was there at least one clearly stated message?	Yes
14	2014	Marketing Mix	Integrity	Promotion	Was the message distributed through different channels?	Yes
14	2014	Marketing Mix	Quality	Product	Was the choice of the core product to promote based on evidence? (product)	No
14	2014	Marketing Mix	Quality	Price	Was the choice of incentives and/or disincentives based on evidence? (price)	No
14	2014	Marketing Mix	Quality	Place	Was the choice of place(s) based on evidence? (place)	No
14	2014	Marketing Mix	Quality	Promotion	Was the choice of message(s) based on evidence? (promotion)	Partial
14	2014	Marketing Mix	Quality	Promotion	Was the choice of channels based on evidence? (promotion)	No
14	2014	Marketing Mix	Quality	Promotion	Was the campaign material pretested with the target group? (promotion)	No
14	2014	Marketing Mix	Quality	Promotion	Were (at least partially) targeted mixes used/promoted? (promotion)	Yes
15	2015	Marketing Mix	Integrity	Product	Was a specific behavior promoted? (actual product)	Yes
15	2015	Marketing Mix	Integrity	Product	Were the benefits of the recommended behavior promoted? (core product)	Yes
15	2015	Marketing Mix	Integrity	Price	Were incentives and/or disincentives proposed?	Yes
15	2015	Marketing Mix	Integrity	Place	Was the place explicitly defined before the implementation?	Yes
15	2015	Marketing Mix	Integrity	Promotion	Was there at least one clearly stated message?	Yes
15	2015	Marketing Mix	Integrity	Promotion	Was the message distributed through different channels?	Partial
15	2015	Marketing Mix	Quality	Product	Was the choice of the core product to promote based on evidence? (product)	No
15	2015	Marketing Mix	Quality	Price	Was the choice of incentives and/or disincentives based on evidence? (price)	No
15	2015	Marketing Mix	Quality	Place	Was the choice of place(s) based on evidence? (place)	Yes
15	2015	Marketing Mix	Quality	Promotion	Was the choice of message(s) based on evidence? (promotion)	No
15	2015	Marketing Mix	Quality	Promotion	Was the choice of channels based on evidence? (promotion)	No
15	2015	Marketing Mix	Quality	Promotion	Was the campaign material pretested with the target group? (promotion)	No
15	2015	Marketing Mix	Quality	Promotion	Were (at least partially) targeted mixes used/promoted? (promotion)	No
16	2014	Marketing Mix	Integrity	Product	Was a specific behavior promoted? (actual product)	Yes
16	2014	Marketing Mix	Integrity	Product	Were the benefits of the recommended behavior promoted? (core product)	Yes
16	2014	Marketing Mix	Integrity	Price	Were incentives and/or disincentives proposed?	Partial
16	2014	Marketing Mix	Integrity	Place	Was the place explicitly defined before the implementation?	Partial
16	2014	Marketing Mix	Integrity	Promotion	Was there at least one clearly stated message?	Yes
16	2014	Marketing Mix	Integrity	Promotion	Was the message distributed through different channels?	Yes
16	2014	Marketing Mix	Quality	Product	Was the choice of the core product to promote based on evidence? (product)	Yes
16	2014	Marketing Mix	Quality	Price	Was the choice of incentives and/or disincentives based on evidence? (price)	Yes
16	2014	Marketing Mix	Quality	Place	Was the choice of place(s) based on evidence? (place)	Partial
16	2014	Marketing Mix	Quality	Promotion	Was the choice of message(s) based on evidence? (promotion)	Partial
16	2014	Marketing Mix	Quality	Promotion	Was the choice of channels based on evidence? (promotion)	Partial
16	2014	Marketing Mix	Quality	Promotion	Was the campaign material pretested with the target group? (promotion)	No
16	2014	Marketing Mix	Quality	Promotion	Were (at least partially) targeted mixes used/promoted? (promotion)	Yes
17	2014	Marketing Mix	Integrity	Product	Was a specific behavior promoted? (actual product)	Partial
17	2014	Marketing Mix	Integrity	Product	Were the benefits of the recommended behavior promoted? (core product)	Partial
17	2014	Marketing Mix	Integrity	Price	Were incentives and/or disincentives proposed?	Yes
17	2014	Marketing Mix	Integrity	Place	Was the place explicitly defined before the implementation?	No
17	2014	Marketing Mix	Integrity	Promotion	Was there at least one clearly stated message?	No
17	2014	Marketing Mix	Integrity	Promotion	Was the message distributed through different channels?	No
17	2014	Marketing Mix	Quality	Product	Was the choice of the core product to promote based on evidence? (product)	No
17	2014	Marketing Mix	Quality	Price	Was the choice of incentives and/or disincentives based on evidence? (price)	No
17	2014	Marketing Mix	Quality	Place	Was the choice of place(s) based on evidence? (place)	No
17	2014	Marketing Mix	Quality	Promotion	Was the choice of message(s) based on evidence? (promotion)	No
17	2014	Marketing Mix	Quality	Promotion	Was the choice of channels based on evidence? (promotion)	No
17	2014	Marketing Mix	Quality	Promotion	Was the campaign material pretested with the target group? (promotion)	No
17	2014	Marketing Mix	Quality	Promotion	Were (at least partially) targeted mixes used/promoted? (promotion)	No
18	2014	Marketing Mix	Integrity	Product	Was a specific behavior promoted? (actual product)	Yes
18	2014	Marketing Mix	Integrity	Product	Were the benefits of the recommended behavior promoted? (core product)	Partial
18	2014	Marketing Mix	Integrity	Price	Were incentives and/or disincentives proposed?	Partial
18	2014	Marketing Mix	Integrity	Place	Was the place explicitly defined before the implementation?	No
18	2014	Marketing Mix	Integrity	Promotion	Was there at least one clearly stated message?	Yes
18	2014	Marketing Mix	Integrity	Promotion	Was the message distributed through different channels?	Yes
18	2014	Marketing Mix	Quality	Product	Was the choice of the core product to promote based on evidence? (product)	Yes
18	2014	Marketing Mix	Quality	Price	Was the choice of incentives and/or disincentives based on evidence? (price)	Partial
18	2014	Marketing Mix	Quality	Place	Was the choice of place(s) based on evidence? (place)	No
18	2014	Marketing Mix	Quality	Promotion	Was the choice of message(s) based on evidence? (promotion)	Partial
18	2014	Marketing Mix	Quality	Promotion	Was the choice of channels based on evidence? (promotion)	No
18	2014	Marketing Mix	Quality	Promotion	Was the campaign material pretested with the target group? (promotion)	Partial
18	2014	Marketing Mix	Quality	Promotion	Were (at least partially) targeted mixes used/promoted? (promotion)	Partial
19	2014	Marketing Mix	Integrity	Product	Was a specific behavior promoted? (actual product)	Yes
19	2014	Marketing Mix	Integrity	Product	Were the benefits of the recommended behavior promoted? (core product)	Yes
19	2014	Marketing Mix	Integrity	Price	Were incentives and/or disincentives proposed?	Yes
19	2014	Marketing Mix	Integrity	Place	Was the place explicitly defined before the implementation?	Yes
19	2014	Marketing Mix	Integrity	Promotion	Was there at least one clearly stated message?	Yes
19	2014	Marketing Mix	Integrity	Promotion	Was the message distributed through different channels?	Yes
19	2014	Marketing Mix	Quality	Product	Was the choice of the core product to promote based on evidence? (product)	Yes
19	2014	Marketing Mix	Quality	Price	Was the choice of incentives and/or disincentives based on evidence? (price)	Yes
19	2014	Marketing Mix	Quality	Place	Was the choice of place(s) based on evidence? (place)	Yes
19	2014	Marketing Mix	Quality	Promotion	Was the choice of message(s) based on evidence? (promotion)	Yes
19	2014	Marketing Mix	Quality	Promotion	Was the choice of channels based on evidence? (promotion)	Yes
19	2014	Marketing Mix	Quality	Promotion	Was the campaign material pretested with the target group? (promotion)	No
19	2014	Marketing Mix	Quality	Promotion	Were (at least partially) targeted mixes used/promoted? (promotion)	Partial
20	2015	Marketing Mix	Integrity	Product	Was a specific behavior promoted? (actual product)	Partial
20	2015	Marketing Mix	Integrity	Product	Were the benefits of the recommended behavior promoted? (core product)	Yes
20	2015	Marketing Mix	Integrity	Price	Were incentives and/or disincentives proposed?	Yes
20	2015	Marketing Mix	Integrity	Place	Was the place explicitly defined before the implementation?	No
20	2015	Marketing Mix	Integrity	Promotion	Was there at least one clearly stated message?	Yes
20	2015	Marketing Mix	Integrity	Promotion	Was the message distributed through different channels?	Yes
20	2015	Marketing Mix	Quality	Product	Was the choice of the core product to promote based on evidence? (product)	Yes
20	2015	Marketing Mix	Quality	Price	Was the choice of incentives and/or disincentives based on evidence? (price)	No
20	2015	Marketing Mix	Quality	Place	Was the choice of place(s) based on evidence? (place)	No
20	2015	Marketing Mix	Quality	Promotion	Was the choice of message(s) based on evidence? (promotion)	Partial
20	2015	Marketing Mix	Quality	Promotion	Was the choice of channels based on evidence? (promotion)	No
20	2015	Marketing Mix	Quality	Promotion	Was the campaign material pretested with the target group? (promotion)	No
20	2015	Marketing Mix	Quality	Promotion	Were (at least partially) targeted mixes used/promoted? (promotion)	Yes
21	2015	Marketing Mix	Integrity	Product	Was a specific behavior promoted? (actual product)	Partial
21	2015	Marketing Mix	Integrity	Product	Were the benefits of the recommended behavior promoted? (core product)	No
21	2015	Marketing Mix	Integrity	Price	Were incentives and/or disincentives proposed?	Partial
21	2015	Marketing Mix	Integrity	Place	Was the place explicitly defined before the implementation?	No
21	2015	Marketing Mix	Integrity	Promotion	Was there at least one clearly stated message?	Partial
21	2015	Marketing Mix	Integrity	Promotion	Was the message distributed through different channels?	Yes
21	2015	Marketing Mix	Quality	Product	Was the choice of the core product to promote based on evidence? (product)	Partial
21	2015	Marketing Mix	Quality	Price	Was the choice of incentives and/or disincentives based on evidence? (price)	Partial
21	2015	Marketing Mix	Quality	Place	Was the choice of place(s) based on evidence? (place)	No
21	2015	Marketing Mix	Quality	Promotion	Was the choice of message(s) based on evidence? (promotion)	Partial
21	2015	Marketing Mix	Quality	Promotion	Was the choice of channels based on evidence? (promotion)	No
21	2015	Marketing Mix	Quality	Promotion	Was the campaign material pretested with the target group? (promotion)	Partial
21	2015	Marketing Mix	Quality	Promotion	Were (at least partially) targeted mixes used/promoted? (promotion)	Yes
22	2015	Marketing Mix	Integrity	Product	Was a specific behavior promoted? (actual product)	No
22	2015	Marketing Mix	Integrity	Product	Were the benefits of the recommended behavior promoted? (core product)	Partial
22	2015	Marketing Mix	Integrity	Price	Were incentives and/or disincentives proposed?	No
22	2015	Marketing Mix	Integrity	Place	Was the place explicitly defined before the implementation?	No
22	2015	Marketing Mix	Integrity	Promotion	Was there at least one clearly stated message?	No
22	2015	Marketing Mix	Integrity	Promotion	Was the message distributed through different channels?	No
22	2015	Marketing Mix	Quality	Product	Was the choice of the core product to promote based on evidence? (product)	No
22	2015	Marketing Mix	Quality	Price	Was the choice of incentives and/or disincentives based on evidence? (price)	No
22	2015	Marketing Mix	Quality	Place	Was the choice of place(s) based on evidence? (place)	No
22	2015	Marketing Mix	Quality	Promotion	Was the choice of message(s) based on evidence? (promotion)	No
22	2015	Marketing Mix	Quality	Promotion	Was the choice of channels based on evidence? (promotion)	No
22	2015	Marketing Mix	Quality	Promotion	Was the campaign material pretested with the target group? (promotion)	No
22	2015	Marketing Mix	Quality	Promotion	Were (at least partially) targeted mixes used/promoted? (promotion)	No
23	2015	Marketing Mix	Integrity	Product	Was a specific behavior promoted? (actual product)	No
23	2015	Marketing Mix	Integrity	Product	Were the benefits of the recommended behavior promoted? (core product)	No
23	2015	Marketing Mix	Integrity	Price	Were incentives and/or disincentives proposed?	No
23	2015	Marketing Mix	Integrity	Place	Was the place explicitly defined before the implementation?	Partial
23	2015	Marketing Mix	Integrity	Promotion	Was there at least one clearly stated message?	Yes
23	2015	Marketing Mix	Integrity	Promotion	Was the message distributed through different channels?	Yes
23	2015	Marketing Mix	Quality	Product	Was the choice of the core product to promote based on evidence? (product)	No
23	2015	Marketing Mix	Quality	Price	Was the choice of incentives and/or disincentives based on evidence? (price)	No
23	2015	Marketing Mix	Quality	Place	Was the choice of place(s) based on evidence? (place)	No
23	2015	Marketing Mix	Quality	Promotion	Was the choice of message(s) based on evidence? (promotion)	Partial
23	2015	Marketing Mix	Quality	Promotion	Was the choice of channels based on evidence? (promotion)	No
23	2015	Marketing Mix	Quality	Promotion	Was the campaign material pretested with the target group? (promotion)	No
23	2015	Marketing Mix	Quality	Promotion	Were (at least partially) targeted mixes used/promoted? (promotion)	Partial
24	2016	Marketing Mix	Integrity	Product	Was a specific behavior promoted? (actual product)	Yes
24	2016	Marketing Mix	Integrity	Product	Were the benefits of the recommended behavior promoted? (core product)	Yes
24	2016	Marketing Mix	Integrity	Price	Were incentives and/or disincentives proposed?	Yes
24	2016	Marketing Mix	Integrity	Place	Was the place explicitly defined before the implementation?	No
24	2016	Marketing Mix	Integrity	Promotion	Was there at least one clearly stated message?	Yes
24	2016	Marketing Mix	Integrity	Promotion	Was the message distributed through different channels?	Yes
24	2016	Marketing Mix	Quality	Product	Was the choice of the core product to promote based on evidence? (product)	Partial
24	2016	Marketing Mix	Quality	Price	Was the choice of incentives and/or disincentives based on evidence? (price)	No
24	2016	Marketing Mix	Quality	Place	Was the choice of place(s) based on evidence? (place)	No
24	2016	Marketing Mix	Quality	Promotion	Was the choice of message(s) based on evidence? (promotion)	No
24	2016	Marketing Mix	Quality	Promotion	Was the choice of channels based on evidence? (promotion)	Partial
24	2016	Marketing Mix	Quality	Promotion	Was the campaign material pretested with the target group? (promotion)	No
24	2016	Marketing Mix	Quality	Promotion	Were (at least partially) targeted mixes used/promoted? (promotion)	Yes
25	2016	Marketing Mix	Integrity	Product	Was a specific behavior promoted? (actual product)	Partial
25	2016	Marketing Mix	Integrity	Product	Were the benefits of the recommended behavior promoted? (core product)	Yes
25	2016	Marketing Mix	Integrity	Price	Were incentives and/or disincentives proposed?	Yes
25	2016	Marketing Mix	Integrity	Place	Was the place explicitly defined before the implementation?	No
25	2016	Marketing Mix	Integrity	Promotion	Was there at least one clearly stated message?	Yes
25	2016	Marketing Mix	Integrity	Promotion	Was the message distributed through different channels?	Yes
25	2016	Marketing Mix	Quality	Product	Was the choice of the core product to promote based on evidence? (product)	Yes
25	2016	Marketing Mix	Quality	Price	Was the choice of incentives and/or disincentives based on evidence? (price)	No
25	2016	Marketing Mix	Quality	Place	Was the choice of place(s) based on evidence? (place)	No
25	2016	Marketing Mix	Quality	Promotion	Was the choice of message(s) based on evidence? (promotion)	Partial
25	2016	Marketing Mix	Quality	Promotion	Was the choice of channels based on evidence? (promotion)	Partial
25	2016	Marketing Mix	Quality	Promotion	Was the campaign material pretested with the target group? (promotion)	No
25	2016	Marketing Mix	Quality	Promotion	Were (at least partially) targeted mixes used/promoted? (promotion)	Yes
26	2016	Marketing Mix	Integrity	Product	Was a specific behavior promoted? (actual product)	Yes
26	2016	Marketing Mix	Integrity	Product	Were the benefits of the recommended behavior promoted? (core product)	Yes
26	2016	Marketing Mix	Integrity	Price	Were incentives and/or disincentives proposed?	Partial
26	2016	Marketing Mix	Integrity	Place	Was the place explicitly defined before the implementation?	No
26	2016	Marketing Mix	Integrity	Promotion	Was there at least one clearly stated message?	Yes
26	2016	Marketing Mix	Integrity	Promotion	Was the message distributed through different channels?	Yes
26	2016	Marketing Mix	Quality	Product	Was the choice of the core product to promote based on evidence? (product)	Yes
26	2016	Marketing Mix	Quality	Price	Was the choice of incentives and/or disincentives based on evidence? (price)	No
26	2016	Marketing Mix	Quality	Place	Was the choice of place(s) based on evidence? (place)	No
26	2016	Marketing Mix	Quality	Promotion	Was the choice of message(s) based on evidence? (promotion)	No
26	2016	Marketing Mix	Quality	Promotion	Was the choice of channels based on evidence? (promotion)	No
26	2016	Marketing Mix	Quality	Promotion	Was the campaign material pretested with the target group? (promotion)	No
26	2016	Marketing Mix	Quality	Promotion	Were (at least partially) targeted mixes used/promoted? (promotion)	No
27	2016	Marketing Mix	Integrity	Product	Was a specific behavior promoted? (actual product)	No
27	2016	Marketing Mix	Integrity	Product	Were the benefits of the recommended behavior promoted? (core product)	Partial
27	2016	Marketing Mix	Integrity	Price	Were incentives and/or disincentives proposed?	Partial
27	2016	Marketing Mix	Integrity	Place	Was the place explicitly defined before the implementation?	No
27	2016	Marketing Mix	Integrity	Promotion	Was there at least one clearly stated message?	Yes
27	2016	Marketing Mix	Integrity	Promotion	Was the message distributed through different channels?	Yes
27	2016	Marketing Mix	Quality	Product	Was the choice of the core product to promote based on evidence? (product)	Partial
27	2016	Marketing Mix	Quality	Price	Was the choice of incentives and/or disincentives based on evidence? (price)	No
27	2016	Marketing Mix	Quality	Place	Was the choice of place(s) based on evidence? (place)	No
27	2016	Marketing Mix	Quality	Promotion	Was the choice of message(s) based on evidence? (promotion)	No
27	2016	Marketing Mix	Quality	Promotion	Was the choice of channels based on evidence? (promotion)	No
27	2016	Marketing Mix	Quality	Promotion	Was the campaign material pretested with the target group? (promotion)	No
27	2016	Marketing Mix	Quality	Promotion	Were (at least partially) targeted mixes used/promoted? (promotion)	Partial
28	2017	Marketing Mix	Integrity	Product	Was a specific behavior promoted? (actual product)	Partial
28	2017	Marketing Mix	Integrity	Product	Were the benefits of the recommended behavior promoted? (core product)	Yes
28	2017	Marketing Mix	Integrity	Price	Were incentives and/or disincentives proposed?	Yes
28	2017	Marketing Mix	Integrity	Place	Was the place explicitly defined before the implementation?	No
28	2017	Marketing Mix	Integrity	Promotion	Was there at least one clearly stated message?	Yes
28	2017	Marketing Mix	Integrity	Promotion	Was the message distributed through different channels?	Yes
28	2017	Marketing Mix	Quality	Product	Was the choice of the core product to promote based on evidence? (product)	Yes
28	2017	Marketing Mix	Quality	Price	Was the choice of incentives and/or disincentives based on evidence? (price)	No
28	2017	Marketing Mix	Quality	Place	Was the choice of place(s) based on evidence? (place)	No
28	2017	Marketing Mix	Quality	Promotion	Was the choice of message(s) based on evidence? (promotion)	Partial
28	2017	Marketing Mix	Quality	Promotion	Was the choice of channels based on evidence? (promotion)	Partial
28	2017	Marketing Mix	Quality	Promotion	Was the campaign material pretested with the target group? (promotion)	No
28	2017	Marketing Mix	Quality	Promotion	Were (at least partially) targeted mixes used/promoted? (promotion)	Yes
29	2017	Marketing Mix	Integrity	Product	Was a specific behavior promoted? (actual product)	Yes
29	2017	Marketing Mix	Integrity	Product	Were the benefits of the recommended behavior promoted? (core product)	Yes
29	2017	Marketing Mix	Integrity	Price	Were incentives and/or disincentives proposed?	Yes
29	2017	Marketing Mix	Integrity	Place	Was the place explicitly defined before the implementation?	No
29	2017	Marketing Mix	Integrity	Promotion	Was there at least one clearly stated message?	Yes
29	2017	Marketing Mix	Integrity	Promotion	Was the message distributed through different channels?	Yes
29	2017	Marketing Mix	Quality	Product	Was the choice of the core product to promote based on evidence? (product)	Yes
29	2017	Marketing Mix	Quality	Price	Was the choice of incentives and/or disincentives based on evidence? (price)	Yes
29	2017	Marketing Mix	Quality	Place	Was the choice of place(s) based on evidence? (place)	No
29	2017	Marketing Mix	Quality	Promotion	Was the choice of message(s) based on evidence? (promotion)	Yes
29	2017	Marketing Mix	Quality	Promotion	Was the choice of channels based on evidence? (promotion)	No
29	2017	Marketing Mix	Quality	Promotion	Was the campaign material pretested with the target group? (promotion)	Yes
29	2017	Marketing Mix	Quality	Promotion	Were (at least partially) targeted mixes used/promoted? (promotion)	Partial
30	2018	Marketing Mix	Integrity	Product	Was a specific behavior promoted? (actual product)	Partial
30	2018	Marketing Mix	Integrity	Product	Were the benefits of the recommended behavior promoted? (core product)	Yes
30	2018	Marketing Mix	Integrity	Price	Were incentives and/or disincentives proposed?	Yes
30	2018	Marketing Mix	Integrity	Place	Was the place explicitly defined before the implementation?	Yes
30	2018	Marketing Mix	Integrity	Promotion	Was there at least one clearly stated message?	Yes
30	2018	Marketing Mix	Integrity	Promotion	Was the message distributed through different channels?	Yes
30	2018	Marketing Mix	Quality	Product	Was the choice of the core product to promote based on evidence? (product)	Yes
30	2018	Marketing Mix	Quality	Price	Was the choice of incentives and/or disincentives based on evidence? (price)	Yes
30	2018	Marketing Mix	Quality	Place	Was the choice of place(s) based on evidence? (place)	Yes
30	2018	Marketing Mix	Quality	Promotion	Was the choice of message(s) based on evidence? (promotion)	Yes
30	2018	Marketing Mix	Quality	Promotion	Was the choice of channels based on evidence? (promotion)	Yes
30	2018	Marketing Mix	Quality	Promotion	Was the campaign material pretested with the target group? (promotion)	Yes
30	2018	Marketing Mix	Quality	Promotion	Were (at least partially) targeted mixes used/promoted? (promotion)	Yes
31	2018	Marketing Mix	Integrity	Product	Was a specific behavior promoted? (actual product)	Yes
31	2018	Marketing Mix	Integrity	Product	Were the benefits of the recommended behavior promoted? (core product)	Yes
31	2018	Marketing Mix	Integrity	Price	Were incentives and/or disincentives proposed?	Yes
31	2018	Marketing Mix	Integrity	Place	Was the place explicitly defined before the implementation?	Yes
31	2018	Marketing Mix	Integrity	Promotion	Was there at least one clearly stated message?	Yes
31	2018	Marketing Mix	Integrity	Promotion	Was the message distributed through different channels?	Yes
31	2018	Marketing Mix	Quality	Product	Was the choice of the core product to promote based on evidence? (product)	Yes
31	2018	Marketing Mix	Quality	Price	Was the choice of incentives and/or disincentives based on evidence? (price)	Yes
31	2018	Marketing Mix	Quality	Place	Was the choice of place(s) based on evidence? (place)	Yes
31	2018	Marketing Mix	Quality	Promotion	Was the choice of message(s) based on evidence? (promotion)	Yes
31	2018	Marketing Mix	Quality	Promotion	Was the choice of channels based on evidence? (promotion)	Yes
31	2018	Marketing Mix	Quality	Promotion	Was the campaign material pretested with the target group? (promotion)	Yes
31	2018	Marketing Mix	Quality	Promotion	Were (at least partially) targeted mixes used/promoted? (promotion)	Yes
32	2018	Marketing Mix	Integrity	Product	Was a specific behavior promoted? (actual product)	Partial
32	2018	Marketing Mix	Integrity	Product	Were the benefits of the recommended behavior promoted? (core product)	Partial
32	2018	Marketing Mix	Integrity	Price	Were incentives and/or disincentives proposed?	No
32	2018	Marketing Mix	Integrity	Place	Was the place explicitly defined before the implementation?	No
32	2018	Marketing Mix	Integrity	Promotion	Was there at least one clearly stated message?	No
32	2018	Marketing Mix	Integrity	Promotion	Was the message distributed through different channels?	No
32	2018	Marketing Mix	Quality	Product	Was the choice of the core product to promote based on evidence? (product)	Partial
32	2018	Marketing Mix	Quality	Price	Was the choice of incentives and/or disincentives based on evidence? (price)	No
32	2018	Marketing Mix	Quality	Place	Was the choice of place(s) based on evidence? (place)	No
32	2018	Marketing Mix	Quality	Promotion	Was the choice of message(s) based on evidence? (promotion)	No
32	2018	Marketing Mix	Quality	Promotion	Was the choice of channels based on evidence? (promotion)	No
32	2018	Marketing Mix	Quality	Promotion	Was the campaign material pretested with the target group? (promotion)	No
32	2018	Marketing Mix	Quality	Promotion	Were (at least partially) targeted mixes used/promoted? (promotion)	No
33	2018	Marketing Mix	Integrity	Product	Was a specific behavior promoted? (actual product)	Yes
33	2018	Marketing Mix	Integrity	Product	Were the benefits of the recommended behavior promoted? (core product)	Yes
33	2018	Marketing Mix	Integrity	Price	Were incentives and/or disincentives proposed?	Yes
33	2018	Marketing Mix	Integrity	Place	Was the place explicitly defined before the implementation?	Yes
33	2018	Marketing Mix	Integrity	Promotion	Was there at least one clearly stated message?	Yes
33	2018	Marketing Mix	Integrity	Promotion	Was the message distributed through different channels?	Yes
33	2018	Marketing Mix	Quality	Product	Was the choice of the core product to promote based on evidence? (product)	Yes
33	2018	Marketing Mix	Quality	Price	Was the choice of incentives and/or disincentives based on evidence? (price)	Yes
33	2018	Marketing Mix	Quality	Place	Was the choice of place(s) based on evidence? (place)	Yes
33	2018	Marketing Mix	Quality	Promotion	Was the choice of message(s) based on evidence? (promotion)	Yes
33	2018	Marketing Mix	Quality	Promotion	Was the choice of channels based on evidence? (promotion)	Yes
33	2018	Marketing Mix	Quality	Promotion	Was the campaign material pretested with the target group? (promotion)	Yes
33	2018	Marketing Mix	Quality	Promotion	Were (at least partially) targeted mixes used/promoted? (promotion)	Yes
34	2018	Marketing Mix	Integrity	Product	Was a specific behavior promoted? (actual product)	Yes
34	2018	Marketing Mix	Integrity	Product	Were the benefits of the recommended behavior promoted? (core product)	Yes
34	2018	Marketing Mix	Integrity	Price	Were incentives and/or disincentives proposed?	Partial
34	2018	Marketing Mix	Integrity	Place	Was the place explicitly defined before the implementation?	Partial
34	2018	Marketing Mix	Integrity	Promotion	Was there at least one clearly stated message?	Yes
34	2018	Marketing Mix	Integrity	Promotion	Was the message distributed through different channels?	Yes
34	2018	Marketing Mix	Quality	Product	Was the choice of the core product to promote based on evidence? (product)	Partial
34	2018	Marketing Mix	Quality	Price	Was the choice of incentives and/or disincentives based on evidence? (price)	No
34	2018	Marketing Mix	Quality	Place	Was the choice of place(s) based on evidence? (place)	No
34	2018	Marketing Mix	Quality	Promotion	Was the choice of message(s) based on evidence? (promotion)	Partial
34	2018	Marketing Mix	Quality	Promotion	Was the choice of channels based on evidence? (promotion)	No
34	2018	Marketing Mix	Quality	Promotion	Was the campaign material pretested with the target group? (promotion)	Partial
34	2018	Marketing Mix	Quality	Promotion	Were (at least partially) targeted mixes used/promoted? (promotion)	Yes
35	2019	Marketing Mix	Integrity	Product	Was a specific behavior promoted? (actual product)	Yes
35	2019	Marketing Mix	Integrity	Product	Were the benefits of the recommended behavior promoted? (core product)	Yes
35	2019	Marketing Mix	Integrity	Price	Were incentives and/or disincentives proposed?	Yes
35	2019	Marketing Mix	Integrity	Place	Was the place explicitly defined before the implementation?	Yes
35	2019	Marketing Mix	Integrity	Promotion	Was there at least one clearly stated message?	Yes
35	2019	Marketing Mix	Integrity	Promotion	Was the message distributed through different channels?	Yes
35	2019	Marketing Mix	Quality	Product	Was the choice of the core product to promote based on evidence? (product)	Yes
35	2019	Marketing Mix	Quality	Price	Was the choice of incentives and/or disincentives based on evidence? (price)	Partial
35	2019	Marketing Mix	Quality	Place	Was the choice of place(s) based on evidence? (place)	Partial
35	2019	Marketing Mix	Quality	Promotion	Was the choice of message(s) based on evidence? (promotion)	Partial
35	2019	Marketing Mix	Quality	Promotion	Was the choice of channels based on evidence? (promotion)	Partial
35	2019	Marketing Mix	Quality	Promotion	Was the campaign material pretested with the target group? (promotion)	No
35	2019	Marketing Mix	Quality	Promotion	Were (at least partially) targeted mixes used/promoted? (promotion)	Yes
36	2019	Marketing Mix	Integrity	Product	Was a specific behavior promoted? (actual product)	Yes
36	2019	Marketing Mix	Integrity	Product	Were the benefits of the recommended behavior promoted? (core product)	Yes
36	2019	Marketing Mix	Integrity	Price	Were incentives and/or disincentives proposed?	Yes
36	2019	Marketing Mix	Integrity	Place	Was the place explicitly defined before the implementation?	Yes
36	2019	Marketing Mix	Integrity	Promotion	Was there at least one clearly stated message?	Yes
36	2019	Marketing Mix	Integrity	Promotion	Was the message distributed through different channels?	Yes
36	2019	Marketing Mix	Quality	Product	Was the choice of the core product to promote based on evidence? (product)	Yes
36	2019	Marketing Mix	Quality	Price	Was the choice of incentives and/or disincentives based on evidence? (price)	Partial
36	2019	Marketing Mix	Quality	Place	Was the choice of place(s) based on evidence? (place)	Yes
36	2019	Marketing Mix	Quality	Promotion	Was the choice of message(s) based on evidence? (promotion)	Yes
36	2019	Marketing Mix	Quality	Promotion	Was the choice of channels based on evidence? (promotion)	Yes
36	2019	Marketing Mix	Quality	Promotion	Was the campaign material pretested with the target group? (promotion)	Yes
36	2019	Marketing Mix	Quality	Promotion	Were (at least partially) targeted mixes used/promoted? (promotion)	Yes
37	2019	Marketing Mix	Integrity	Product	Was a specific behavior promoted? (actual product)	Yes
37	2019	Marketing Mix	Integrity	Product	Were the benefits of the recommended behavior promoted? (core product)	Partial
37	2019	Marketing Mix	Integrity	Price	Were incentives and/or disincentives proposed?	Yes
37	2019	Marketing Mix	Integrity	Place	Was the place explicitly defined before the implementation?	Partial
37	2019	Marketing Mix	Integrity	Promotion	Was there at least one clearly stated message?	Yes
37	2019	Marketing Mix	Integrity	Promotion	Was the message distributed through different channels?	No
37	2019	Marketing Mix	Quality	Product	Was the choice of the core product to promote based on evidence? (product)	Partial
37	2019	Marketing Mix	Quality	Price	Was the choice of incentives and/or disincentives based on evidence? (price)	No
37	2019	Marketing Mix	Quality	Place	Was the choice of place(s) based on evidence? (place)	No
37	2019	Marketing Mix	Quality	Promotion	Was the choice of message(s) based on evidence? (promotion)	Partial
37	2019	Marketing Mix	Quality	Promotion	Was the choice of channels based on evidence? (promotion)	No
37	2019	Marketing Mix	Quality	Promotion	Was the campaign material pretested with the target group? (promotion)	No
37	2019	Marketing Mix	Quality	Promotion	Were (at least partially) targeted mixes used/promoted? (promotion)	No
38	2019	Marketing Mix	Integrity	Product	Was a specific behavior promoted? (actual product)	Yes
38	2019	Marketing Mix	Integrity	Product	Were the benefits of the recommended behavior promoted? (core product)	Yes
38	2019	Marketing Mix	Integrity	Price	Were incentives and/or disincentives proposed?	Yes
38	2019	Marketing Mix	Integrity	Place	Was the place explicitly defined before the implementation?	Yes
38	2019	Marketing Mix	Integrity	Promotion	Was there at least one clearly stated message?	Yes
38	2019	Marketing Mix	Integrity	Promotion	Was the message distributed through different channels?	Yes
38	2019	Marketing Mix	Quality	Product	Was the choice of the core product to promote based on evidence? (product)	Partial
38	2019	Marketing Mix	Quality	Price	Was the choice of incentives and/or disincentives based on evidence? (price)	Partial
38	2019	Marketing Mix	Quality	Place	Was the choice of place(s) based on evidence? (place)	Yes
38	2019	Marketing Mix	Quality	Promotion	Was the choice of message(s) based on evidence? (promotion)	No
38	2019	Marketing Mix	Quality	Promotion	Was the choice of channels based on evidence? (promotion)	Partial
38	2019	Marketing Mix	Quality	Promotion	Was the campaign material pretested with the target group? (promotion)	No
38	2019	Marketing Mix	Quality	Promotion	Were (at least partially) targeted mixes used/promoted? (promotion)	Yes
39	2019	Marketing Mix	Integrity	Product	Was a specific behavior promoted? (actual product)	Partial
39	2019	Marketing Mix	Integrity	Product	Were the benefits of the recommended behavior promoted? (core product)	No
39	2019	Marketing Mix	Integrity	Price	Were incentives and/or disincentives proposed?	Partial
39	2019	Marketing Mix	Integrity	Place	Was the place explicitly defined before the implementation?	No
39	2019	Marketing Mix	Integrity	Promotion	Was there at least one clearly stated message?	Yes
39	2019	Marketing Mix	Integrity	Promotion	Was the message distributed through different channels?	Partial
39	2019	Marketing Mix	Quality	Product	Was the choice of the core product to promote based on evidence? (product)	No
39	2019	Marketing Mix	Quality	Price	Was the choice of incentives and/or disincentives based on evidence? (price)	No
39	2019	Marketing Mix	Quality	Place	Was the choice of place(s) based on evidence? (place)	No
39	2019	Marketing Mix	Quality	Promotion	Was the choice of message(s) based on evidence? (promotion)	No
39	2019	Marketing Mix	Quality	Promotion	Was the choice of channels based on evidence? (promotion)	No
39	2019	Marketing Mix	Quality	Promotion	Was the campaign material pretested with the target group? (promotion)	No
39	2019	Marketing Mix	Quality	Promotion	Were (at least partially) targeted mixes used/promoted? (promotion)	Partial
40	2019	Marketing Mix	Integrity	Product	Was a specific behavior promoted? (actual product)	Partial
40	2019	Marketing Mix	Integrity	Product	Were the benefits of the recommended behavior promoted? (core product)	Partial
40	2019	Marketing Mix	Integrity	Price	Were incentives and/or disincentives proposed?	Partial
40	2019	Marketing Mix	Integrity	Place	Was the place explicitly defined before the implementation?	Yes
40	2019	Marketing Mix	Integrity	Promotion	Was there at least one clearly stated message?	Partial
40	2019	Marketing Mix	Integrity	Promotion	Was the message distributed through different channels?	Partial
40	2019	Marketing Mix	Quality	Product	Was the choice of the core product to promote based on evidence? (product)	Partial
40	2019	Marketing Mix	Quality	Price	Was the choice of incentives and/or disincentives based on evidence? (price)	Partial
40	2019	Marketing Mix	Quality	Place	Was the choice of place(s) based on evidence? (place)	Yes
40	2019	Marketing Mix	Quality	Promotion	Was the choice of message(s) based on evidence? (promotion)	Partial
40	2019	Marketing Mix	Quality	Promotion	Was the choice of channels based on evidence? (promotion)	No
40	2019	Marketing Mix	Quality	Promotion	Was the campaign material pretested with the target group? (promotion)	No
40	2019	Marketing Mix	Quality	Promotion	Were (at least partially) targeted mixes used/promoted? (promotion)	Yes
41	2019	Marketing Mix	Integrity	Product	Was a specific behavior promoted? (actual product)	Partial
41	2019	Marketing Mix	Integrity	Product	Were the benefits of the recommended behavior promoted? (core product)	Yes
41	2019	Marketing Mix	Integrity	Price	Were incentives and/or disincentives proposed?	Yes
41	2019	Marketing Mix	Integrity	Place	Was the place explicitly defined before the implementation?	Yes
41	2019	Marketing Mix	Integrity	Promotion	Was there at least one clearly stated message?	Partial
41	2019	Marketing Mix	Integrity	Promotion	Was the message distributed through different channels?	Partial
41	2019	Marketing Mix	Quality	Product	Was the choice of the core product to promote based on evidence? (product)	Yes
41	2019	Marketing Mix	Quality	Price	Was the choice of incentives and/or disincentives based on evidence? (price)	Yes
41	2019	Marketing Mix	Quality	Place	Was the choice of place(s) based on evidence? (place)	Yes
41	2019	Marketing Mix	Quality	Promotion	Was the choice of message(s) based on evidence? (promotion)	Partial
41	2019	Marketing Mix	Quality	Promotion	Was the choice of channels based on evidence? (promotion)	Partial
41	2019	Marketing Mix	Quality	Promotion	Was the campaign material pretested with the target group? (promotion)	Yes
41	2019	Marketing Mix	Quality	Promotion	Were (at least partially) targeted mixes used/promoted? (promotion)	Partial
42	2019	Marketing Mix	Integrity	Product	Was a specific behavior promoted? (actual product)	Yes
42	2019	Marketing Mix	Integrity	Product	Were the benefits of the recommended behavior promoted? (core product)	Yes
42	2019	Marketing Mix	Integrity	Price	Were incentives and/or disincentives proposed?	Yes
42	2019	Marketing Mix	Integrity	Place	Was the place explicitly defined before the implementation?	Yes
42	2019	Marketing Mix	Integrity	Promotion	Was there at least one clearly stated message?	Yes
42	2019	Marketing Mix	Integrity	Promotion	Was the message distributed through different channels?	Yes
42	2019	Marketing Mix	Quality	Product	Was the choice of the core product to promote based on evidence? (product)	Yes
42	2019	Marketing Mix	Quality	Price	Was the choice of incentives and/or disincentives based on evidence? (price)	No
42	2019	Marketing Mix	Quality	Place	Was the choice of place(s) based on evidence? (place)	Yes
42	2019	Marketing Mix	Quality	Promotion	Was the choice of message(s) based on evidence? (promotion)	Yes
42	2019	Marketing Mix	Quality	Promotion	Was the choice of channels based on evidence? (promotion)	Yes
42	2019	Marketing Mix	Quality	Promotion	Was the campaign material pretested with the target group? (promotion)	Yes
42	2019	Marketing Mix	Quality	Promotion	Were (at least partially) targeted mixes used/promoted? (promotion)	No
43	2019	Marketing Mix	Integrity	Product	Was a specific behavior promoted? (actual product)	Partial
43	2019	Marketing Mix	Integrity	Product	Were the benefits of the recommended behavior promoted? (core product)	Partial
43	2019	Marketing Mix	Integrity	Price	Were incentives and/or disincentives proposed?	No
43	2019	Marketing Mix	Integrity	Place	Was the place explicitly defined before the implementation?	No
43	2019	Marketing Mix	Integrity	Promotion	Was there at least one clearly stated message?	No
43	2019	Marketing Mix	Integrity	Promotion	Was the message distributed through different channels?	No
43	2019	Marketing Mix	Quality	Product	Was the choice of the core product to promote based on evidence? (product)	No
43	2019	Marketing Mix	Quality	Price	Was the choice of incentives and/or disincentives based on evidence? (price)	No
43	2019	Marketing Mix	Quality	Place	Was the choice of place(s) based on evidence? (place)	No
43	2019	Marketing Mix	Quality	Promotion	Was the choice of message(s) based on evidence? (promotion)	No
43	2019	Marketing Mix	Quality	Promotion	Was the choice of channels based on evidence? (promotion)	No
43	2019	Marketing Mix	Quality	Promotion	Was the campaign material pretested with the target group? (promotion)	No
43	2019	Marketing Mix	Quality	Promotion	Were (at least partially) targeted mixes used/promoted? (promotion)	No
44	2019	Marketing Mix	Integrity	Product	Was a specific behavior promoted? (actual product)	Yes
44	2019	Marketing Mix	Integrity	Product	Were the benefits of the recommended behavior promoted? (core product)	Yes
44	2019	Marketing Mix	Integrity	Price	Were incentives and/or disincentives proposed?	Yes
44	2019	Marketing Mix	Integrity	Place	Was the place explicitly defined before the implementation?	Yes
44	2019	Marketing Mix	Integrity	Promotion	Was there at least one clearly stated message?	Yes
44	2019	Marketing Mix	Integrity	Promotion	Was the message distributed through different channels?	Yes
44	2019	Marketing Mix	Quality	Product	Was the choice of the core product to promote based on evidence? (product)	Yes
44	2019	Marketing Mix	Quality	Price	Was the choice of incentives and/or disincentives based on evidence? (price)	Yes
44	2019	Marketing Mix	Quality	Place	Was the choice of place(s) based on evidence? (place)	Yes
44	2019	Marketing Mix	Quality	Promotion	Was the choice of message(s) based on evidence? (promotion)	Yes
44	2019	Marketing Mix	Quality	Promotion	Was the choice of channels based on evidence? (promotion)	Yes
44	2019	Marketing Mix	Quality	Promotion	Was the campaign material pretested with the target group? (promotion)	Yes
44	2019	Marketing Mix	Quality	Promotion	Were (at least partially) targeted mixes used/promoted? (promotion)	Yes
45	2019	Marketing Mix	Integrity	Product	Was a specific behavior promoted? (actual product)	Yes
45	2019	Marketing Mix	Integrity	Product	Were the benefits of the recommended behavior promoted? (core product)	Yes
45	2019	Marketing Mix	Integrity	Price	Were incentives and/or disincentives proposed?	Yes
45	2019	Marketing Mix	Integrity	Place	Was the place explicitly defined before the implementation?	Partial
45	2019	Marketing Mix	Integrity	Promotion	Was there at least one clearly stated message?	Yes
45	2019	Marketing Mix	Integrity	Promotion	Was the message distributed through different channels?	Yes
45	2019	Marketing Mix	Quality	Product	Was the choice of the core product to promote based on evidence? (product)	Yes
45	2019	Marketing Mix	Quality	Price	Was the choice of incentives and/or disincentives based on evidence? (price)	Yes
45	2019	Marketing Mix	Quality	Place	Was the choice of place(s) based on evidence? (place)	No
45	2019	Marketing Mix	Quality	Promotion	Was the choice of message(s) based on evidence? (promotion)	Yes
45	2019	Marketing Mix	Quality	Promotion	Was the choice of channels based on evidence? (promotion)	Yes
45	2019	Marketing Mix	Quality	Promotion	Was the campaign material pretested with the target group? (promotion)	Yes
45	2019	Marketing Mix	Quality	Promotion	Were (at least partially) targeted mixes used/promoted? (promotion)	Yes
46	2020	Marketing Mix	Integrity	Product	Was a specific behavior promoted? (actual product)	Partial
46	2020	Marketing Mix	Integrity	Product	Were the benefits of the recommended behavior promoted? (core product)	Partial
46	2020	Marketing Mix	Integrity	Price	Were incentives and/or disincentives proposed?	No
46	2020	Marketing Mix	Integrity	Place	Was the place explicitly defined before the implementation?	No
46	2020	Marketing Mix	Integrity	Promotion	Was there at least one clearly stated message?	Yes
46	2020	Marketing Mix	Integrity	Promotion	Was the message distributed through different channels?	Yes
46	2020	Marketing Mix	Quality	Product	Was the choice of the core product to promote based on evidence? (product)	Yes
46	2020	Marketing Mix	Quality	Price	Was the choice of incentives and/or disincentives based on evidence? (price)	No
46	2020	Marketing Mix	Quality	Place	Was the choice of place(s) based on evidence? (place)	No
46	2020	Marketing Mix	Quality	Promotion	Was the choice of message(s) based on evidence? (promotion)	Yes
46	2020	Marketing Mix	Quality	Promotion	Was the choice of channels based on evidence? (promotion)	Yes
46	2020	Marketing Mix	Quality	Promotion	Was the campaign material pretested with the target group? (promotion)	Yes
46	2020	Marketing Mix	Quality	Promotion	Were (at least partially) targeted mixes used/promoted? (promotion)	Yes
47	2020	Marketing Mix	Integrity	Product	Was a specific behavior promoted? (actual product)	Partial
47	2020	Marketing Mix	Integrity	Product	Were the benefits of the recommended behavior promoted? (core product)	Partial
47	2020	Marketing Mix	Integrity	Price	Were incentives and/or disincentives proposed?	No
47	2020	Marketing Mix	Integrity	Place	Was the place explicitly defined before the implementation?	No
47	2020	Marketing Mix	Integrity	Promotion	Was there at least one clearly stated message?	Yes
47	2020	Marketing Mix	Integrity	Promotion	Was the message distributed through different channels?	Partial
47	2020	Marketing Mix	Quality	Product	Was the choice of the core product to promote based on evidence? (product)	Yes
47	2020	Marketing Mix	Quality	Price	Was the choice of incentives and/or disincentives based on evidence? (price)	No
47	2020	Marketing Mix	Quality	Place	Was the choice of place(s) based on evidence? (place)	No
47	2020	Marketing Mix	Quality	Promotion	Was the choice of message(s) based on evidence? (promotion)	Partial
47	2020	Marketing Mix	Quality	Promotion	Was the choice of channels based on evidence? (promotion)	No
47	2020	Marketing Mix	Quality	Promotion	Was the campaign material pretested with the target group? (promotion)	No
47	2020	Marketing Mix	Quality	Promotion	Were (at least partially) targeted mixes used/promoted? (promotion)	No
48	2020	Marketing Mix	Integrity	Product	Was a specific behavior promoted? (actual product)	Yes
48	2020	Marketing Mix	Integrity	Product	Were the benefits of the recommended behavior promoted? (core product)	Yes
48	2020	Marketing Mix	Integrity	Price	Were incentives and/or disincentives proposed?	Yes
48	2020	Marketing Mix	Integrity	Place	Was the place explicitly defined before the implementation?	Yes
48	2020	Marketing Mix	Integrity	Promotion	Was there at least one clearly stated message?	Yes
48	2020	Marketing Mix	Integrity	Promotion	Was the message distributed through different channels?	Partial
48	2020	Marketing Mix	Quality	Product	Was the choice of the core product to promote based on evidence? (product)	Yes
48	2020	Marketing Mix	Quality	Price	Was the choice of incentives and/or disincentives based on evidence? (price)	Partial
48	2020	Marketing Mix	Quality	Place	Was the choice of place(s) based on evidence? (place)	No
48	2020	Marketing Mix	Quality	Promotion	Was the choice of message(s) based on evidence? (promotion)	Partial
48	2020	Marketing Mix	Quality	Promotion	Was the choice of channels based on evidence? (promotion)	No
48	2020	Marketing Mix	Quality	Promotion	Was the campaign material pretested with the target group? (promotion)	No
48	2020	Marketing Mix	Quality	Promotion	Were (at least partially) targeted mixes used/promoted? (promotion)	Yes
49	2020	Marketing Mix	Integrity	Product	Was a specific behavior promoted? (actual product)	Yes
49	2020	Marketing Mix	Integrity	Product	Were the benefits of the recommended behavior promoted? (core product)	Yes
49	2020	Marketing Mix	Integrity	Price	Were incentives and/or disincentives proposed?	Yes
49	2020	Marketing Mix	Integrity	Place	Was the place explicitly defined before the implementation?	Yes
49	2020	Marketing Mix	Integrity	Promotion	Was there at least one clearly stated message?	Yes
49	2020	Marketing Mix	Integrity	Promotion	Was the message distributed through different channels?	Yes
49	2020	Marketing Mix	Quality	Product	Was the choice of the core product to promote based on evidence? (product)	Yes
49	2020	Marketing Mix	Quality	Price	Was the choice of incentives and/or disincentives based on evidence? (price)	Yes
49	2020	Marketing Mix	Quality	Place	Was the choice of place(s) based on evidence? (place)	Yes
49	2020	Marketing Mix	Quality	Promotion	Was the choice of message(s) based on evidence? (promotion)	Yes
49	2020	Marketing Mix	Quality	Promotion	Was the choice of channels based on evidence? (promotion)	Yes
49	2020	Marketing Mix	Quality	Promotion	Was the campaign material pretested with the target group? (promotion)	Yes
49	2020	Marketing Mix	Quality	Promotion	Were (at least partially) targeted mixes used/promoted? (promotion)	Yes
50	2021	Marketing Mix	Integrity	Product	Was a specific behavior promoted? (actual product)	Partial
50	2021	Marketing Mix	Integrity	Product	Were the benefits of the recommended behavior promoted? (core product)	Partial
50	2021	Marketing Mix	Integrity	Price	Were incentives and/or disincentives proposed?	No
50	2021	Marketing Mix	Integrity	Place	Was the place explicitly defined before the implementation?	Partial
50	2021	Marketing Mix	Integrity	Promotion	Was there at least one clearly stated message?	Yes
50	2021	Marketing Mix	Integrity	Promotion	Was the message distributed through different channels?	Yes
50	2021	Marketing Mix	Quality	Product	Was the choice of the core product to promote based on evidence? (product)	Yes
50	2021	Marketing Mix	Quality	Price	Was the choice of incentives and/or disincentives based on evidence? (price)	No
50	2021	Marketing Mix	Quality	Place	Was the choice of place(s) based on evidence? (place)	Partial
50	2021	Marketing Mix	Quality	Promotion	Was the choice of message(s) based on evidence? (promotion)	Yes
50	2021	Marketing Mix	Quality	Promotion	Was the choice of channels based on evidence? (promotion)	Yes
50	2021	Marketing Mix	Quality	Promotion	Was the campaign material pretested with the target group? (promotion)	No
50	2021	Marketing Mix	Quality	Promotion	Were (at least partially) targeted mixes used/promoted? (promotion)	Yes
51	2021	Marketing Mix	Integrity	Product	Was a specific behavior promoted? (actual product)	Yes
51	2021	Marketing Mix	Integrity	Product	Were the benefits of the recommended behavior promoted? (core product)	Partial
51	2021	Marketing Mix	Integrity	Price	Were incentives and/or disincentives proposed?	Yes
51	2021	Marketing Mix	Integrity	Place	Was the place explicitly defined before the implementation?	Partial
51	2021	Marketing Mix	Integrity	Promotion	Was there at least one clearly stated message?	Yes
51	2021	Marketing Mix	Integrity	Promotion	Was the message distributed through different channels?	Yes
51	2021	Marketing Mix	Quality	Product	Was the choice of the core product to promote based on evidence? (product)	Yes
51	2021	Marketing Mix	Quality	Price	Was the choice of incentives and/or disincentives based on evidence? (price)	Partial
51	2021	Marketing Mix	Quality	Place	Was the choice of place(s) based on evidence? (place)	Partial
51	2021	Marketing Mix	Quality	Promotion	Was the choice of message(s) based on evidence? (promotion)	Yes
51	2021	Marketing Mix	Quality	Promotion	Was the choice of channels based on evidence? (promotion)	Yes
51	2021	Marketing Mix	Quality	Promotion	Was the campaign material pretested with the target group? (promotion)	No
51	2021	Marketing Mix	Quality	Promotion	Were (at least partially) targeted mixes used/promoted? (promotion)	No
52	2021	Marketing Mix	Integrity	Product	Was a specific behavior promoted? (actual product)	Partial
52	2021	Marketing Mix	Integrity	Product	Were the benefits of the recommended behavior promoted? (core product)	Partial
52	2021	Marketing Mix	Integrity	Price	Were incentives and/or disincentives proposed?	No
52	2021	Marketing Mix	Integrity	Place	Was the place explicitly defined before the implementation?	No
52	2021	Marketing Mix	Integrity	Promotion	Was there at least one clearly stated message?	Partial
52	2021	Marketing Mix	Integrity	Promotion	Was the message distributed through different channels?	Yes
52	2021	Marketing Mix	Quality	Product	Was the choice of the core product to promote based on evidence? (product)	Partial
52	2021	Marketing Mix	Quality	Price	Was the choice of incentives and/or disincentives based on evidence? (price)	No
52	2021	Marketing Mix	Quality	Place	Was the choice of place(s) based on evidence? (place)	No
52	2021	Marketing Mix	Quality	Promotion	Was the choice of message(s) based on evidence? (promotion)	No
52	2021	Marketing Mix	Quality	Promotion	Was the choice of channels based on evidence? (promotion)	No
52	2021	Marketing Mix	Quality	Promotion	Was the campaign material pretested with the target group? (promotion)	No
52	2021	Marketing Mix	Quality	Promotion	Were (at least partially) targeted mixes used/promoted? (promotion)	No
53	2022	Marketing Mix	Integrity	Product	Was a specific behavior promoted? (actual product)	Yes
53	2022	Marketing Mix	Integrity	Product	Were the benefits of the recommended behavior promoted? (core product)	Yes
53	2022	Marketing Mix	Integrity	Price	Were incentives and/or disincentives proposed?	Yes
53	2022	Marketing Mix	Integrity	Place	Was the place explicitly defined before the implementation?	Partial
53	2022	Marketing Mix	Integrity	Promotion	Was there at least one clearly stated message?	Yes
53	2022	Marketing Mix	Integrity	Promotion	Was the message distributed through different channels?	Yes
53	2022	Marketing Mix	Quality	Product	Was the choice of the core product to promote based on evidence? (product)	Yes
53	2022	Marketing Mix	Quality	Price	Was the choice of incentives and/or disincentives based on evidence? (price)	Yes
53	2022	Marketing Mix	Quality	Place	Was the choice of place(s) based on evidence? (place)	No
53	2022	Marketing Mix	Quality	Promotion	Was the choice of message(s) based on evidence? (promotion)	Yes
53	2022	Marketing Mix	Quality	Promotion	Was the choice of channels based on evidence? (promotion)	Yes
53	2022	Marketing Mix	Quality	Promotion	Was the campaign material pretested with the target group? (promotion)	Yes
53	2022	Marketing Mix	Quality	Promotion	Were (at least partially) targeted mixes used/promoted? (promotion)	Yes
54	2022	Marketing Mix	Integrity	Product	Was a specific behavior promoted? (actual product)	Yes
54	2022	Marketing Mix	Integrity	Product	Were the benefits of the recommended behavior promoted? (core product)	Yes
54	2022	Marketing Mix	Integrity	Price	Were incentives and/or disincentives proposed?	Yes
54	2022	Marketing Mix	Integrity	Place	Was the place explicitly defined before the implementation?	Yes
54	2022	Marketing Mix	Integrity	Promotion	Was there at least one clearly stated message?	Yes
54	2022	Marketing Mix	Integrity	Promotion	Was the message distributed through different channels?	Yes
54	2022	Marketing Mix	Quality	Product	Was the choice of the core product to promote based on evidence? (product)	No
54	2022	Marketing Mix	Quality	Price	Was the choice of incentives and/or disincentives based on evidence? (price)	No
54	2022	Marketing Mix	Quality	Place	Was the choice of place(s) based on evidence? (place)	Yes
54	2022	Marketing Mix	Quality	Promotion	Was the choice of message(s) based on evidence? (promotion)	Yes
54	2022	Marketing Mix	Quality	Promotion	Was the choice of channels based on evidence? (promotion)	Yes
54	2022	Marketing Mix	Quality	Promotion	Was the campaign material pretested with the target group? (promotion)	No
54	2022	Marketing Mix	Quality	Promotion	Were (at least partially) targeted mixes used/promoted? (promotion)	Yes
55	2022	Marketing Mix	Integrity	Product	Was a specific behavior promoted? (actual product)	Yes
55	2022	Marketing Mix	Integrity	Product	Were the benefits of the recommended behavior promoted? (core product)	Yes
55	2022	Marketing Mix	Integrity	Price	Were incentives and/or disincentives proposed?	Yes
55	2022	Marketing Mix	Integrity	Place	Was the place explicitly defined before the implementation?	Yes
55	2022	Marketing Mix	Integrity	Promotion	Was there at least one clearly stated message?	Yes
55	2022	Marketing Mix	Integrity	Promotion	Was the message distributed through different channels?	Yes
55	2022	Marketing Mix	Quality	Product	Was the choice of the core product to promote based on evidence? (product)	Yes
55	2022	Marketing Mix	Quality	Price	Was the choice of incentives and/or disincentives based on evidence? (price)	Yes
55	2022	Marketing Mix	Quality	Place	Was the choice of place(s) based on evidence? (place)	Yes
55	2022	Marketing Mix	Quality	Promotion	Was the choice of message(s) based on evidence? (promotion)	Yes
55	2022	Marketing Mix	Quality	Promotion	Was the choice of channels based on evidence? (promotion)	Yes
55	2022	Marketing Mix	Quality	Promotion	Was the campaign material pretested with the target group? (promotion)	Yes
55	2022	Marketing Mix	Quality	Promotion	Were (at least partially) targeted mixes used/promoted? (promotion)	Yes
1	2008	Monitoring & Evaluation	Integrity	Monitoring	Was the campaign monitored in terms of outcome?	No
1	2008	Monitoring & Evaluation	Integrity	Monitoring	Was adaptation of certain campaign elements considered?	No
1	2008	Monitoring & Evaluation	Integrity	Evaluation	Was the evaluation done in terms of behaviors? (outcome)	Yes
1	2008	Monitoring & Evaluation	Integrity	Evaluation	Was the evaluation done in terms of problem resolution? (impact)	Yes
2	2009	Monitoring & Evaluation	Integrity	Monitoring	Was the campaign monitored in terms of outcome?	No
2	2009	Monitoring & Evaluation	Integrity	Monitoring	Was adaptation of certain campaign elements considered?	No
2	2009	Monitoring & Evaluation	Integrity	Evaluation	Was the evaluation done in terms of behaviors? (outcome)	No
2	2009	Monitoring & Evaluation	Integrity	Evaluation	Was the evaluation done in terms of problem resolution? (impact)	No
3	2013	Monitoring & Evaluation	Integrity	Monitoring	Was the campaign monitored in terms of outcome?	No
3	2013	Monitoring & Evaluation	Integrity	Monitoring	Was adaptation of certain campaign elements considered?	No
3	2013	Monitoring & Evaluation	Integrity	Evaluation	Was the evaluation done in terms of behaviors? (outcome)	No
3	2013	Monitoring & Evaluation	Integrity	Evaluation	Was the evaluation done in terms of problem resolution? (impact)	No
4	2013	Monitoring & Evaluation	Integrity	Monitoring	Was the campaign monitored in terms of outcome?	Partial
4	2013	Monitoring & Evaluation	Integrity	Monitoring	Was adaptation of certain campaign elements considered?	Partial
4	2013	Monitoring & Evaluation	Integrity	Evaluation	Was the evaluation done in terms of behaviors? (outcome)	No
4	2013	Monitoring & Evaluation	Integrity	Evaluation	Was the evaluation done in terms of problem resolution? (impact)	No
5	2013	Monitoring & Evaluation	Integrity	Monitoring	Was the campaign monitored in terms of outcome?	No
5	2013	Monitoring & Evaluation	Integrity	Monitoring	Was adaptation of certain campaign elements considered?	No
5	2013	Monitoring & Evaluation	Integrity	Evaluation	Was the evaluation done in terms of behaviors? (outcome)	No
5	2013	Monitoring & Evaluation	Integrity	Evaluation	Was the evaluation done in terms of problem resolution? (impact)	No
6	2013	Monitoring & Evaluation	Integrity	Monitoring	Was the campaign monitored in terms of outcome?	Yes
6	2013	Monitoring & Evaluation	Integrity	Monitoring	Was adaptation of certain campaign elements considered?	Yes
6	2013	Monitoring & Evaluation	Integrity	Evaluation	Was the evaluation done in terms of behaviors? (outcome)	Partial
6	2013	Monitoring & Evaluation	Integrity	Evaluation	Was the evaluation done in terms of problem resolution? (impact)	Partial
7	2013	Monitoring & Evaluation	Integrity	Monitoring	Was the campaign monitored in terms of outcome?	No
7	2013	Monitoring & Evaluation	Integrity	Monitoring	Was adaptation of certain campaign elements considered?	Partial
7	2013	Monitoring & Evaluation	Integrity	Evaluation	Was the evaluation done in terms of behaviors? (outcome)	No
7	2013	Monitoring & Evaluation	Integrity	Evaluation	Was the evaluation done in terms of problem resolution? (impact)	No
8	2013	Monitoring & Evaluation	Integrity	Monitoring	Was the campaign monitored in terms of outcome?	Partial
8	2013	Monitoring & Evaluation	Integrity	Monitoring	Was adaptation of certain campaign elements considered?	No
8	2013	Monitoring & Evaluation	Integrity	Evaluation	Was the evaluation done in terms of behaviors? (outcome)	No
8	2013	Monitoring & Evaluation	Integrity	Evaluation	Was the evaluation done in terms of problem resolution? (impact)	No
9	2013	Monitoring & Evaluation	Integrity	Monitoring	Was the campaign monitored in terms of outcome?	No
9	2013	Monitoring & Evaluation	Integrity	Monitoring	Was adaptation of certain campaign elements considered?	No
9	2013	Monitoring & Evaluation	Integrity	Evaluation	Was the evaluation done in terms of behaviors? (outcome)	No
9	2013	Monitoring & Evaluation	Integrity	Evaluation	Was the evaluation done in terms of problem resolution? (impact)	No
10	2013	Monitoring & Evaluation	Integrity	Monitoring	Was the campaign monitored in terms of outcome?	No
10	2013	Monitoring & Evaluation	Integrity	Monitoring	Was adaptation of certain campaign elements considered?	No
10	2013	Monitoring & Evaluation	Integrity	Evaluation	Was the evaluation done in terms of behaviors? (outcome)	No
10	2013	Monitoring & Evaluation	Integrity	Evaluation	Was the evaluation done in terms of problem resolution? (impact)	No
11	2013	Monitoring & Evaluation	Integrity	Monitoring	Was the campaign monitored in terms of outcome?	No
11	2013	Monitoring & Evaluation	Integrity	Monitoring	Was adaptation of certain campaign elements considered?	No
11	2013	Monitoring & Evaluation	Integrity	Evaluation	Was the evaluation done in terms of behaviors? (outcome)	No
11	2013	Monitoring & Evaluation	Integrity	Evaluation	Was the evaluation done in terms of problem resolution? (impact)	No
12	2014	Monitoring & Evaluation	Integrity	Monitoring	Was the campaign monitored in terms of outcome?	No
12	2014	Monitoring & Evaluation	Integrity	Monitoring	Was adaptation of certain campaign elements considered?	Partial
12	2014	Monitoring & Evaluation	Integrity	Evaluation	Was the evaluation done in terms of behaviors? (outcome)	No
12	2014	Monitoring & Evaluation	Integrity	Evaluation	Was the evaluation done in terms of problem resolution? (impact)	No
13	2014	Monitoring & Evaluation	Integrity	Monitoring	Was the campaign monitored in terms of outcome?	No
13	2014	Monitoring & Evaluation	Integrity	Monitoring	Was adaptation of certain campaign elements considered?	No
13	2014	Monitoring & Evaluation	Integrity	Evaluation	Was the evaluation done in terms of behaviors? (outcome)	No
13	2014	Monitoring & Evaluation	Integrity	Evaluation	Was the evaluation done in terms of problem resolution? (impact)	No
14	2014	Monitoring & Evaluation	Integrity	Monitoring	Was the campaign monitored in terms of outcome?	No
14	2014	Monitoring & Evaluation	Integrity	Monitoring	Was adaptation of certain campaign elements considered?	No
14	2014	Monitoring & Evaluation	Integrity	Evaluation	Was the evaluation done in terms of behaviors? (outcome)	No
14	2014	Monitoring & Evaluation	Integrity	Evaluation	Was the evaluation done in terms of problem resolution? (impact)	No
15	2015	Monitoring & Evaluation	Integrity	Monitoring	Was the campaign monitored in terms of outcome?	No
15	2015	Monitoring & Evaluation	Integrity	Monitoring	Was adaptation of certain campaign elements considered?	Yes
15	2015	Monitoring & Evaluation	Integrity	Evaluation	Was the evaluation done in terms of behaviors? (outcome)	No
15	2015	Monitoring & Evaluation	Integrity	Evaluation	Was the evaluation done in terms of problem resolution? (impact)	No
16	2014	Monitoring & Evaluation	Integrity	Monitoring	Was the campaign monitored in terms of outcome?	No
16	2014	Monitoring & Evaluation	Integrity	Monitoring	Was adaptation of certain campaign elements considered?	No
16	2014	Monitoring & Evaluation	Integrity	Evaluation	Was the evaluation done in terms of behaviors? (outcome)	No
16	2014	Monitoring & Evaluation	Integrity	Evaluation	Was the evaluation done in terms of problem resolution? (impact)	No
17	2014	Monitoring & Evaluation	Integrity	Monitoring	Was the campaign monitored in terms of outcome?	No
17	2014	Monitoring & Evaluation	Integrity	Monitoring	Was adaptation of certain campaign elements considered?	No
17	2014	Monitoring & Evaluation	Integrity	Evaluation	Was the evaluation done in terms of behaviors? (outcome)	No
17	2014	Monitoring & Evaluation	Integrity	Evaluation	Was the evaluation done in terms of problem resolution? (impact)	No
18	2014	Monitoring & Evaluation	Integrity	Monitoring	Was the campaign monitored in terms of outcome?	Partial
18	2014	Monitoring & Evaluation	Integrity	Monitoring	Was adaptation of certain campaign elements considered?	Yes
18	2014	Monitoring & Evaluation	Integrity	Evaluation	Was the evaluation done in terms of behaviors? (outcome)	Partial
18	2014	Monitoring & Evaluation	Integrity	Evaluation	Was the evaluation done in terms of problem resolution? (impact)	Partial
19	2014	Monitoring & Evaluation	Integrity	Monitoring	Was the campaign monitored in terms of outcome?	No
19	2014	Monitoring & Evaluation	Integrity	Monitoring	Was adaptation of certain campaign elements considered?	Partial
19	2014	Monitoring & Evaluation	Integrity	Evaluation	Was the evaluation done in terms of behaviors? (outcome)	No
19	2014	Monitoring & Evaluation	Integrity	Evaluation	Was the evaluation done in terms of problem resolution? (impact)	No
20	2015	Monitoring & Evaluation	Integrity	Monitoring	Was the campaign monitored in terms of outcome?	Partial
20	2015	Monitoring & Evaluation	Integrity	Monitoring	Was adaptation of certain campaign elements considered?	No
20	2015	Monitoring & Evaluation	Integrity	Evaluation	Was the evaluation done in terms of behaviors? (outcome)	No
20	2015	Monitoring & Evaluation	Integrity	Evaluation	Was the evaluation done in terms of problem resolution? (impact)	No
21	2015	Monitoring & Evaluation	Integrity	Monitoring	Was the campaign monitored in terms of outcome?	Yes
21	2015	Monitoring & Evaluation	Integrity	Monitoring	Was adaptation of certain campaign elements considered?	Yes
21	2015	Monitoring & Evaluation	Integrity	Evaluation	Was the evaluation done in terms of behaviors? (outcome)	No
21	2015	Monitoring & Evaluation	Integrity	Evaluation	Was the evaluation done in terms of problem resolution? (impact)	Partial
22	2015	Monitoring & Evaluation	Integrity	Monitoring	Was the campaign monitored in terms of outcome?	No
22	2015	Monitoring & Evaluation	Integrity	Monitoring	Was adaptation of certain campaign elements considered?	No
22	2015	Monitoring & Evaluation	Integrity	Evaluation	Was the evaluation done in terms of behaviors? (outcome)	No
22	2015	Monitoring & Evaluation	Integrity	Evaluation	Was the evaluation done in terms of problem resolution? (impact)	No
23	2015	Monitoring & Evaluation	Integrity	Monitoring	Was the campaign monitored in terms of outcome?	Partial
23	2015	Monitoring & Evaluation	Integrity	Monitoring	Was adaptation of certain campaign elements considered?	No
23	2015	Monitoring & Evaluation	Integrity	Evaluation	Was the evaluation done in terms of behaviors? (outcome)	No
23	2015	Monitoring & Evaluation	Integrity	Evaluation	Was the evaluation done in terms of problem resolution? (impact)	Partial
24	2016	Monitoring & Evaluation	Integrity	Monitoring	Was the campaign monitored in terms of outcome?	Partial
24	2016	Monitoring & Evaluation	Integrity	Monitoring	Was adaptation of certain campaign elements considered?	No
24	2016	Monitoring & Evaluation	Integrity	Evaluation	Was the evaluation done in terms of behaviors? (outcome)	No
24	2016	Monitoring & Evaluation	Integrity	Evaluation	Was the evaluation done in terms of problem resolution? (impact)	No
25	2016	Monitoring & Evaluation	Integrity	Monitoring	Was the campaign monitored in terms of outcome?	No
25	2016	Monitoring & Evaluation	Integrity	Monitoring	Was adaptation of certain campaign elements considered?	Partial
25	2016	Monitoring & Evaluation	Integrity	Evaluation	Was the evaluation done in terms of behaviors? (outcome)	No
25	2016	Monitoring & Evaluation	Integrity	Evaluation	Was the evaluation done in terms of problem resolution? (impact)	No
26	2016	Monitoring & Evaluation	Integrity	Monitoring	Was the campaign monitored in terms of outcome?	No
26	2016	Monitoring & Evaluation	Integrity	Monitoring	Was adaptation of certain campaign elements considered?	No
26	2016	Monitoring & Evaluation	Integrity	Evaluation	Was the evaluation done in terms of behaviors? (outcome)	No
26	2016	Monitoring & Evaluation	Integrity	Evaluation	Was the evaluation done in terms of problem resolution? (impact)	No
27	2016	Monitoring & Evaluation	Integrity	Monitoring	Was the campaign monitored in terms of outcome?	No
27	2016	Monitoring & Evaluation	Integrity	Monitoring	Was adaptation of certain campaign elements considered?	No
27	2016	Monitoring & Evaluation	Integrity	Evaluation	Was the evaluation done in terms of behaviors? (outcome)	No
27	2016	Monitoring & Evaluation	Integrity	Evaluation	Was the evaluation done in terms of problem resolution? (impact)	No
28	2017	Monitoring & Evaluation	Integrity	Monitoring	Was the campaign monitored in terms of outcome?	No
28	2017	Monitoring & Evaluation	Integrity	Monitoring	Was adaptation of certain campaign elements considered?	Partial
28	2017	Monitoring & Evaluation	Integrity	Evaluation	Was the evaluation done in terms of behaviors? (outcome)	No
28	2017	Monitoring & Evaluation	Integrity	Evaluation	Was the evaluation done in terms of problem resolution? (impact)	No
29	2017	Monitoring & Evaluation	Integrity	Monitoring	Was the campaign monitored in terms of outcome?	No
29	2017	Monitoring & Evaluation	Integrity	Monitoring	Was adaptation of certain campaign elements considered?	Partial
29	2017	Monitoring & Evaluation	Integrity	Evaluation	Was the evaluation done in terms of behaviors? (outcome)	No
29	2017	Monitoring & Evaluation	Integrity	Evaluation	Was the evaluation done in terms of problem resolution? (impact)	No
30	2018	Monitoring & Evaluation	Integrity	Monitoring	Was the campaign monitored in terms of outcome?	Yes
30	2018	Monitoring & Evaluation	Integrity	Monitoring	Was adaptation of certain campaign elements considered?	Yes
30	2018	Monitoring & Evaluation	Integrity	Evaluation	Was the evaluation done in terms of behaviors? (outcome)	Yes
30	2018	Monitoring & Evaluation	Integrity	Evaluation	Was the evaluation done in terms of problem resolution? (impact)	Yes
31	2018	Monitoring & Evaluation	Integrity	Monitoring	Was the campaign monitored in terms of outcome?	Yes
31	2018	Monitoring & Evaluation	Integrity	Monitoring	Was adaptation of certain campaign elements considered?	Yes
31	2018	Monitoring & Evaluation	Integrity	Evaluation	Was the evaluation done in terms of behaviors? (outcome)	Yes
31	2018	Monitoring & Evaluation	Integrity	Evaluation	Was the evaluation done in terms of problem resolution? (impact)	Yes
32	2018	Monitoring & Evaluation	Integrity	Monitoring	Was the campaign monitored in terms of outcome?	No
32	2018	Monitoring & Evaluation	Integrity	Monitoring	Was adaptation of certain campaign elements considered?	No
32	2018	Monitoring & Evaluation	Integrity	Evaluation	Was the evaluation done in terms of behaviors? (outcome)	No
32	2018	Monitoring & Evaluation	Integrity	Evaluation	Was the evaluation done in terms of problem resolution? (impact)	No
33	2018	Monitoring & Evaluation	Integrity	Monitoring	Was the campaign monitored in terms of outcome?	Yes
33	2018	Monitoring & Evaluation	Integrity	Monitoring	Was adaptation of certain campaign elements considered?	Yes
33	2018	Monitoring & Evaluation	Integrity	Evaluation	Was the evaluation done in terms of behaviors? (outcome)	Yes
33	2018	Monitoring & Evaluation	Integrity	Evaluation	Was the evaluation done in terms of problem resolution? (impact)	Yes
34	2018	Monitoring & Evaluation	Integrity	Monitoring	Was the campaign monitored in terms of outcome?	No
34	2018	Monitoring & Evaluation	Integrity	Monitoring	Was adaptation of certain campaign elements considered?	Partial
34	2018	Monitoring & Evaluation	Integrity	Evaluation	Was the evaluation done in terms of behaviors? (outcome)	No
34	2018	Monitoring & Evaluation	Integrity	Evaluation	Was the evaluation done in terms of problem resolution? (impact)	No
35	2019	Monitoring & Evaluation	Integrity	Monitoring	Was the campaign monitored in terms of outcome?	Partial
35	2019	Monitoring & Evaluation	Integrity	Monitoring	Was adaptation of certain campaign elements considered?	No
35	2019	Monitoring & Evaluation	Integrity	Evaluation	Was the evaluation done in terms of behaviors? (outcome)	Partial
35	2019	Monitoring & Evaluation	Integrity	Evaluation	Was the evaluation done in terms of problem resolution? (impact)	Yes
36	2019	Monitoring & Evaluation	Integrity	Monitoring	Was the campaign monitored in terms of outcome?	No
36	2019	Monitoring & Evaluation	Integrity	Monitoring	Was adaptation of certain campaign elements considered?	Partial
36	2019	Monitoring & Evaluation	Integrity	Evaluation	Was the evaluation done in terms of behaviors? (outcome)	No
36	2019	Monitoring & Evaluation	Integrity	Evaluation	Was the evaluation done in terms of problem resolution? (impact)	No
37	2019	Monitoring & Evaluation	Integrity	Monitoring	Was the campaign monitored in terms of outcome?	Yes
37	2019	Monitoring & Evaluation	Integrity	Monitoring	Was adaptation of certain campaign elements considered?	No
37	2019	Monitoring & Evaluation	Integrity	Evaluation	Was the evaluation done in terms of behaviors? (outcome)	No
37	2019	Monitoring & Evaluation	Integrity	Evaluation	Was the evaluation done in terms of problem resolution? (impact)	No
38	2019	Monitoring & Evaluation	Integrity	Monitoring	Was the campaign monitored in terms of outcome?	No
38	2019	Monitoring & Evaluation	Integrity	Monitoring	Was adaptation of certain campaign elements considered?	No
38	2019	Monitoring & Evaluation	Integrity	Evaluation	Was the evaluation done in terms of behaviors? (outcome)	No
38	2019	Monitoring & Evaluation	Integrity	Evaluation	Was the evaluation done in terms of problem resolution? (impact)	No
39	2019	Monitoring & Evaluation	Integrity	Monitoring	Was the campaign monitored in terms of outcome?	No
39	2019	Monitoring & Evaluation	Integrity	Monitoring	Was adaptation of certain campaign elements considered?	No
39	2019	Monitoring & Evaluation	Integrity	Evaluation	Was the evaluation done in terms of behaviors? (outcome)	No
39	2019	Monitoring & Evaluation	Integrity	Evaluation	Was the evaluation done in terms of problem resolution? (impact)	No
40	2019	Monitoring & Evaluation	Integrity	Monitoring	Was the campaign monitored in terms of outcome?	No
40	2019	Monitoring & Evaluation	Integrity	Monitoring	Was adaptation of certain campaign elements considered?	No
40	2019	Monitoring & Evaluation	Integrity	Evaluation	Was the evaluation done in terms of behaviors? (outcome)	No
40	2019	Monitoring & Evaluation	Integrity	Evaluation	Was the evaluation done in terms of problem resolution? (impact)	No
41	2019	Monitoring & Evaluation	Integrity	Monitoring	Was the campaign monitored in terms of outcome?	Partial
41	2019	Monitoring & Evaluation	Integrity	Monitoring	Was adaptation of certain campaign elements considered?	Partial
41	2019	Monitoring & Evaluation	Integrity	Evaluation	Was the evaluation done in terms of behaviors? (outcome)	Partial
41	2019	Monitoring & Evaluation	Integrity	Evaluation	Was the evaluation done in terms of problem resolution? (impact)	Partial
42	2019	Monitoring & Evaluation	Integrity	Monitoring	Was the campaign monitored in terms of outcome?	No
42	2019	Monitoring & Evaluation	Integrity	Monitoring	Was adaptation of certain campaign elements considered?	Partial
42	2019	Monitoring & Evaluation	Integrity	Evaluation	Was the evaluation done in terms of behaviors? (outcome)	No
42	2019	Monitoring & Evaluation	Integrity	Evaluation	Was the evaluation done in terms of problem resolution? (impact)	No
43	2019	Monitoring & Evaluation	Integrity	Monitoring	Was the campaign monitored in terms of outcome?	No
43	2019	Monitoring & Evaluation	Integrity	Monitoring	Was adaptation of certain campaign elements considered?	No
43	2019	Monitoring & Evaluation	Integrity	Evaluation	Was the evaluation done in terms of behaviors? (outcome)	No
43	2019	Monitoring & Evaluation	Integrity	Evaluation	Was the evaluation done in terms of problem resolution? (impact)	No
44	2019	Monitoring & Evaluation	Integrity	Monitoring	Was the campaign monitored in terms of outcome?	Yes
44	2019	Monitoring & Evaluation	Integrity	Monitoring	Was adaptation of certain campaign elements considered?	Yes
44	2019	Monitoring & Evaluation	Integrity	Evaluation	Was the evaluation done in terms of behaviors? (outcome)	Yes
44	2019	Monitoring & Evaluation	Integrity	Evaluation	Was the evaluation done in terms of problem resolution? (impact)	Yes
45	2019	Monitoring & Evaluation	Integrity	Monitoring	Was the campaign monitored in terms of outcome?	Yes
45	2019	Monitoring & Evaluation	Integrity	Monitoring	Was adaptation of certain campaign elements considered?	Yes
45	2019	Monitoring & Evaluation	Integrity	Evaluation	Was the evaluation done in terms of behaviors? (outcome)	Yes
45	2019	Monitoring & Evaluation	Integrity	Evaluation	Was the evaluation done in terms of problem resolution? (impact)	Yes
46	2020	Monitoring & Evaluation	Integrity	Monitoring	Was the campaign monitored in terms of outcome?	Yes
46	2020	Monitoring & Evaluation	Integrity	Monitoring	Was adaptation of certain campaign elements considered?	Partial
46	2020	Monitoring & Evaluation	Integrity	Evaluation	Was the evaluation done in terms of behaviors? (outcome)	Yes
46	2020	Monitoring & Evaluation	Integrity	Evaluation	Was the evaluation done in terms of problem resolution? (impact)	Yes
47	2020	Monitoring & Evaluation	Integrity	Monitoring	Was the campaign monitored in terms of outcome?	Yes
47	2020	Monitoring & Evaluation	Integrity	Monitoring	Was adaptation of certain campaign elements considered?	No
47	2020	Monitoring & Evaluation	Integrity	Evaluation	Was the evaluation done in terms of behaviors? (outcome)	No
47	2020	Monitoring & Evaluation	Integrity	Evaluation	Was the evaluation done in terms of problem resolution? (impact)	No
48	2020	Monitoring & Evaluation	Integrity	Monitoring	Was the campaign monitored in terms of outcome?	No
48	2020	Monitoring & Evaluation	Integrity	Monitoring	Was adaptation of certain campaign elements considered?	No
48	2020	Monitoring & Evaluation	Integrity	Evaluation	Was the evaluation done in terms of behaviors? (outcome)	No
48	2020	Monitoring & Evaluation	Integrity	Evaluation	Was the evaluation done in terms of problem resolution? (impact)	No
49	2020	Monitoring & Evaluation	Integrity	Monitoring	Was the campaign monitored in terms of outcome?	Yes
49	2020	Monitoring & Evaluation	Integrity	Monitoring	Was adaptation of certain campaign elements considered?	Yes
49	2020	Monitoring & Evaluation	Integrity	Evaluation	Was the evaluation done in terms of behaviors? (outcome)	Yes
49	2020	Monitoring & Evaluation	Integrity	Evaluation	Was the evaluation done in terms of problem resolution? (impact)	Yes
50	2021	Monitoring & Evaluation	Integrity	Monitoring	Was the campaign monitored in terms of outcome?	No
50	2021	Monitoring & Evaluation	Integrity	Monitoring	Was adaptation of certain campaign elements considered?	No
50	2021	Monitoring & Evaluation	Integrity	Evaluation	Was the evaluation done in terms of behaviors? (outcome)	No
50	2021	Monitoring & Evaluation	Integrity	Evaluation	Was the evaluation done in terms of problem resolution? (impact)	No
51	2021	Monitoring & Evaluation	Integrity	Monitoring	Was the campaign monitored in terms of outcome?	Partial
51	2021	Monitoring & Evaluation	Integrity	Monitoring	Was adaptation of certain campaign elements considered?	No
51	2021	Monitoring & Evaluation	Integrity	Evaluation	Was the evaluation done in terms of behaviors? (outcome)	Yes
51	2021	Monitoring & Evaluation	Integrity	Evaluation	Was the evaluation done in terms of problem resolution? (impact)	Yes
52	2021	Monitoring & Evaluation	Integrity	Monitoring	Was the campaign monitored in terms of outcome?	No
52	2021	Monitoring & Evaluation	Integrity	Monitoring	Was adaptation of certain campaign elements considered?	No
52	2021	Monitoring & Evaluation	Integrity	Evaluation	Was the evaluation done in terms of behaviors? (outcome)	No
52	2021	Monitoring & Evaluation	Integrity	Evaluation	Was the evaluation done in terms of problem resolution? (impact)	No
53	2022	Monitoring & Evaluation	Integrity	Monitoring	Was the campaign monitored in terms of outcome?	Yes
53	2022	Monitoring & Evaluation	Integrity	Monitoring	Was adaptation of certain campaign elements considered?	Yes
53	2022	Monitoring & Evaluation	Integrity	Evaluation	Was the evaluation done in terms of behaviors? (outcome)	Yes
53	2022	Monitoring & Evaluation	Integrity	Evaluation	Was the evaluation done in terms of problem resolution? (impact)	Yes
54	2022	Monitoring & Evaluation	Integrity	Monitoring	Was the campaign monitored in terms of outcome?	No
54	2022	Monitoring & Evaluation	Integrity	Monitoring	Was adaptation of certain campaign elements considered?	No
54	2022	Monitoring & Evaluation	Integrity	Evaluation	Was the evaluation done in terms of behaviors? (outcome)	No
54	2022	Monitoring & Evaluation	Integrity	Evaluation	Was the evaluation done in terms of problem resolution? (impact)	No
55	2022	Monitoring & Evaluation	Integrity	Monitoring	Was the campaign monitored in terms of outcome?	Partial
55	2022	Monitoring & Evaluation	Integrity	Monitoring	Was adaptation of certain campaign elements considered?	Yes
55	2022	Monitoring & Evaluation	Integrity	Evaluation	Was the evaluation done in terms of behaviors? (outcome)	Partial
55	2022	Monitoring & Evaluation	Integrity	Evaluation	Was the evaluation done in terms of problem resolution? (impact)	No
1	2008	Exchange & Competition	Integrity	Theory	Was a theory used to understand how the target group(s) can be influenced?	No
1	2008	Exchange & Competition	Integrity	Exchange	Were costs for the target group(s) considered?	No
1	2008	Exchange & Competition	Integrity	Exchange	Were benefits for the target group(s) considered?	Partial
1	2008	Exchange & Competition	Integrity	Exchange	Was it tried to propose an exchange in which benefits would outweigh costs?	Partial
1	2008	Exchange & Competition	Integrity	Competition	Was competition considered?	No
1	2008	Exchange & Competition	Integrity	Competition	Were measures to counteract the competition considered?	No
1	2008	Exchange & Competition	Quality	Theory	Was the choice of an appropriate theory based on evidence?	No
1	2008	Exchange & Competition	Quality	Exchange	Was the identification of costs for the target group(s) based on evidence?	No
1	2008	Exchange & Competition	Quality	Exchange	Was the identification of benefits for the target group(s) based on evidence?	No
1	2008	Exchange & Competition	Quality	Competition	Was the identification of competition based on evidence?	No
1	2008	Exchange & Competition	Quality	Competition	Was the choice of measures to counteract the competition based on evidence?	No
2	2009	Exchange & Competition	Integrity	Theory	Was a theory used to understand how the target group(s) can be influenced?	No
2	2009	Exchange & Competition	Integrity	Exchange	Were costs for the target group(s) considered?	No
2	2009	Exchange & Competition	Integrity	Exchange	Were benefits for the target group(s) considered?	No
2	2009	Exchange & Competition	Integrity	Exchange	Was it tried to propose an exchange in which benefits would outweigh costs?	Partial
2	2009	Exchange & Competition	Integrity	Competition	Was competition considered?	No
2	2009	Exchange & Competition	Integrity	Competition	Were measures to counteract the competition considered?	No
2	2009	Exchange & Competition	Quality	Theory	Was the choice of an appropriate theory based on evidence?	No
2	2009	Exchange & Competition	Quality	Exchange	Was the identification of costs for the target group(s) based on evidence?	No
2	2009	Exchange & Competition	Quality	Exchange	Was the identification of benefits for the target group(s) based on evidence?	No
2	2009	Exchange & Competition	Quality	Competition	Was the identification of competition based on evidence?	No
2	2009	Exchange & Competition	Quality	Competition	Was the choice of measures to counteract the competition based on evidence?	No
3	2013	Exchange & Competition	Integrity	Theory	Was a theory used to understand how the target group(s) can be influenced?	No
3	2013	Exchange & Competition	Integrity	Exchange	Were costs for the target group(s) considered?	No
3	2013	Exchange & Competition	Integrity	Exchange	Were benefits for the target group(s) considered?	No
3	2013	Exchange & Competition	Integrity	Exchange	Was it tried to propose an exchange in which benefits would outweigh costs?	No
3	2013	Exchange & Competition	Integrity	Competition	Was competition considered?	No
3	2013	Exchange & Competition	Integrity	Competition	Were measures to counteract the competition considered?	No
3	2013	Exchange & Competition	Quality	Theory	Was the choice of an appropriate theory based on evidence?	No
3	2013	Exchange & Competition	Quality	Exchange	Was the identification of costs for the target group(s) based on evidence?	No
3	2013	Exchange & Competition	Quality	Exchange	Was the identification of benefits for the target group(s) based on evidence?	No
3	2013	Exchange & Competition	Quality	Competition	Was the identification of competition based on evidence?	No
3	2013	Exchange & Competition	Quality	Competition	Was the choice of measures to counteract the competition based on evidence?	No
4	2013	Exchange & Competition	Integrity	Theory	Was a theory used to understand how the target group(s) can be influenced?	No
4	2013	Exchange & Competition	Integrity	Exchange	Were costs for the target group(s) considered?	No
4	2013	Exchange & Competition	Integrity	Exchange	Were benefits for the target group(s) considered?	No
4	2013	Exchange & Competition	Integrity	Exchange	Was it tried to propose an exchange in which benefits would outweigh costs?	No
4	2013	Exchange & Competition	Integrity	Competition	Was competition considered?	No
4	2013	Exchange & Competition	Integrity	Competition	Were measures to counteract the competition considered?	No
4	2013	Exchange & Competition	Quality	Theory	Was the choice of an appropriate theory based on evidence?	No
4	2013	Exchange & Competition	Quality	Exchange	Was the identification of costs for the target group(s) based on evidence?	No
4	2013	Exchange & Competition	Quality	Exchange	Was the identification of benefits for the target group(s) based on evidence?	No
4	2013	Exchange & Competition	Quality	Competition	Was the identification of competition based on evidence?	No
4	2013	Exchange & Competition	Quality	Competition	Was the choice of measures to counteract the competition based on evidence?	No
5	2013	Exchange & Competition	Integrity	Theory	Was a theory used to understand how the target group(s) can be influenced?	No
5	2013	Exchange & Competition	Integrity	Exchange	Were costs for the target group(s) considered?	No
5	2013	Exchange & Competition	Integrity	Exchange	Were benefits for the target group(s) considered?	No
5	2013	Exchange & Competition	Integrity	Exchange	Was it tried to propose an exchange in which benefits would outweigh costs?	No
5	2013	Exchange & Competition	Integrity	Competition	Was competition considered?	No
5	2013	Exchange & Competition	Integrity	Competition	Were measures to counteract the competition considered?	No
5	2013	Exchange & Competition	Quality	Theory	Was the choice of an appropriate theory based on evidence?	No
5	2013	Exchange & Competition	Quality	Exchange	Was the identification of costs for the target group(s) based on evidence?	No
5	2013	Exchange & Competition	Quality	Exchange	Was the identification of benefits for the target group(s) based on evidence?	No
5	2013	Exchange & Competition	Quality	Competition	Was the identification of competition based on evidence?	No
5	2013	Exchange & Competition	Quality	Competition	Was the choice of measures to counteract the competition based on evidence?	No
6	2013	Exchange & Competition	Integrity	Theory	Was a theory used to understand how the target group(s) can be influenced?	No
6	2013	Exchange & Competition	Integrity	Exchange	Were costs for the target group(s) considered?	No
6	2013	Exchange & Competition	Integrity	Exchange	Were benefits for the target group(s) considered?	Partial
6	2013	Exchange & Competition	Integrity	Exchange	Was it tried to propose an exchange in which benefits would outweigh costs?	Partial
6	2013	Exchange & Competition	Integrity	Competition	Was competition considered?	No
6	2013	Exchange & Competition	Integrity	Competition	Were measures to counteract the competition considered?	No
6	2013	Exchange & Competition	Quality	Theory	Was the choice of an appropriate theory based on evidence?	No
6	2013	Exchange & Competition	Quality	Exchange	Was the identification of costs for the target group(s) based on evidence?	No
6	2013	Exchange & Competition	Quality	Exchange	Was the identification of benefits for the target group(s) based on evidence?	No
6	2013	Exchange & Competition	Quality	Competition	Was the identification of competition based on evidence?	No
6	2013	Exchange & Competition	Quality	Competition	Was the choice of measures to counteract the competition based on evidence?	No
7	2013	Exchange & Competition	Integrity	Theory	Was a theory used to understand how the target group(s) can be influenced?	No
7	2013	Exchange & Competition	Integrity	Exchange	Were costs for the target group(s) considered?	Yes
7	2013	Exchange & Competition	Integrity	Exchange	Were benefits for the target group(s) considered?	Partial
7	2013	Exchange & Competition	Integrity	Exchange	Was it tried to propose an exchange in which benefits would outweigh costs?	Yes
7	2013	Exchange & Competition	Integrity	Competition	Was competition considered?	Yes
7	2013	Exchange & Competition	Integrity	Competition	Were measures to counteract the competition considered?	Yes
7	2013	Exchange & Competition	Quality	Theory	Was the choice of an appropriate theory based on evidence?	No
7	2013	Exchange & Competition	Quality	Exchange	Was the identification of costs for the target group(s) based on evidence?	No
7	2013	Exchange & Competition	Quality	Exchange	Was the identification of benefits for the target group(s) based on evidence?	No
7	2013	Exchange & Competition	Quality	Competition	Was the identification of competition based on evidence?	No
7	2013	Exchange & Competition	Quality	Competition	Was the choice of measures to counteract the competition based on evidence?	No
8	2013	Exchange & Competition	Integrity	Theory	Was a theory used to understand how the target group(s) can be influenced?	No
8	2013	Exchange & Competition	Integrity	Exchange	Were costs for the target group(s) considered?	No
8	2013	Exchange & Competition	Integrity	Exchange	Were benefits for the target group(s) considered?	No
8	2013	Exchange & Competition	Integrity	Exchange	Was it tried to propose an exchange in which benefits would outweigh costs?	No
8	2013	Exchange & Competition	Integrity	Competition	Was competition considered?	No
8	2013	Exchange & Competition	Integrity	Competition	Were measures to counteract the competition considered?	No
8	2013	Exchange & Competition	Quality	Theory	Was the choice of an appropriate theory based on evidence?	No
8	2013	Exchange & Competition	Quality	Exchange	Was the identification of costs for the target group(s) based on evidence?	No
8	2013	Exchange & Competition	Quality	Exchange	Was the identification of benefits for the target group(s) based on evidence?	No
8	2013	Exchange & Competition	Quality	Competition	Was the identification of competition based on evidence?	No
8	2013	Exchange & Competition	Quality	Competition	Was the choice of measures to counteract the competition based on evidence?	No
9	2013	Exchange & Competition	Integrity	Theory	Was a theory used to understand how the target group(s) can be influenced?	No
9	2013	Exchange & Competition	Integrity	Exchange	Were costs for the target group(s) considered?	No
9	2013	Exchange & Competition	Integrity	Exchange	Were benefits for the target group(s) considered?	No
9	2013	Exchange & Competition	Integrity	Exchange	Was it tried to propose an exchange in which benefits would outweigh costs?	No
9	2013	Exchange & Competition	Integrity	Competition	Was competition considered?	No
9	2013	Exchange & Competition	Integrity	Competition	Were measures to counteract the competition considered?	No
9	2013	Exchange & Competition	Quality	Theory	Was the choice of an appropriate theory based on evidence?	No
9	2013	Exchange & Competition	Quality	Exchange	Was the identification of costs for the target group(s) based on evidence?	No
9	2013	Exchange & Competition	Quality	Exchange	Was the identification of benefits for the target group(s) based on evidence?	No
9	2013	Exchange & Competition	Quality	Competition	Was the identification of competition based on evidence?	No
9	2013	Exchange & Competition	Quality	Competition	Was the choice of measures to counteract the competition based on evidence?	No
10	2013	Exchange & Competition	Integrity	Theory	Was a theory used to understand how the target group(s) can be influenced?	No
10	2013	Exchange & Competition	Integrity	Exchange	Were costs for the target group(s) considered?	No
10	2013	Exchange & Competition	Integrity	Exchange	Were benefits for the target group(s) considered?	No
10	2013	Exchange & Competition	Integrity	Exchange	Was it tried to propose an exchange in which benefits would outweigh costs?	No
10	2013	Exchange & Competition	Integrity	Competition	Was competition considered?	No
10	2013	Exchange & Competition	Integrity	Competition	Were measures to counteract the competition considered?	No
10	2013	Exchange & Competition	Quality	Theory	Was the choice of an appropriate theory based on evidence?	No
10	2013	Exchange & Competition	Quality	Exchange	Was the identification of costs for the target group(s) based on evidence?	No
10	2013	Exchange & Competition	Quality	Exchange	Was the identification of benefits for the target group(s) based on evidence?	No
10	2013	Exchange & Competition	Quality	Competition	Was the identification of competition based on evidence?	No
10	2013	Exchange & Competition	Quality	Competition	Was the choice of measures to counteract the competition based on evidence?	No
11	2013	Exchange & Competition	Integrity	Theory	Was a theory used to understand how the target group(s) can be influenced?	No
11	2013	Exchange & Competition	Integrity	Exchange	Were costs for the target group(s) considered?	No
11	2013	Exchange & Competition	Integrity	Exchange	Were benefits for the target group(s) considered?	No
11	2013	Exchange & Competition	Integrity	Exchange	Was it tried to propose an exchange in which benefits would outweigh costs?	No
11	2013	Exchange & Competition	Integrity	Competition	Was competition considered?	No
11	2013	Exchange & Competition	Integrity	Competition	Were measures to counteract the competition considered?	No
11	2013	Exchange & Competition	Quality	Theory	Was the choice of an appropriate theory based on evidence?	No
11	2013	Exchange & Competition	Quality	Exchange	Was the identification of costs for the target group(s) based on evidence?	No
11	2013	Exchange & Competition	Quality	Exchange	Was the identification of benefits for the target group(s) based on evidence?	No
11	2013	Exchange & Competition	Quality	Competition	Was the identification of competition based on evidence?	No
11	2013	Exchange & Competition	Quality	Competition	Was the choice of measures to counteract the competition based on evidence?	No
12	2014	Exchange & Competition	Integrity	Theory	Was a theory used to understand how the target group(s) can be influenced?	No
12	2014	Exchange & Competition	Integrity	Exchange	Were costs for the target group(s) considered?	No
12	2014	Exchange & Competition	Integrity	Exchange	Were benefits for the target group(s) considered?	No
12	2014	Exchange & Competition	Integrity	Exchange	Was it tried to propose an exchange in which benefits would outweigh costs?	Partial
12	2014	Exchange & Competition	Integrity	Competition	Was competition considered?	Partial
12	2014	Exchange & Competition	Integrity	Competition	Were measures to counteract the competition considered?	No
12	2014	Exchange & Competition	Quality	Theory	Was the choice of an appropriate theory based on evidence?	No
12	2014	Exchange & Competition	Quality	Exchange	Was the identification of costs for the target group(s) based on evidence?	No
12	2014	Exchange & Competition	Quality	Exchange	Was the identification of benefits for the target group(s) based on evidence?	No
12	2014	Exchange & Competition	Quality	Competition	Was the identification of competition based on evidence?	No
12	2014	Exchange & Competition	Quality	Competition	Was the choice of measures to counteract the competition based on evidence?	No
13	2014	Exchange & Competition	Integrity	Theory	Was a theory used to understand how the target group(s) can be influenced?	No
13	2014	Exchange & Competition	Integrity	Exchange	Were costs for the target group(s) considered?	No
13	2014	Exchange & Competition	Integrity	Exchange	Were benefits for the target group(s) considered?	No
13	2014	Exchange & Competition	Integrity	Exchange	Was it tried to propose an exchange in which benefits would outweigh costs?	Partial
13	2014	Exchange & Competition	Integrity	Competition	Was competition considered?	No
13	2014	Exchange & Competition	Integrity	Competition	Were measures to counteract the competition considered?	No
13	2014	Exchange & Competition	Quality	Theory	Was the choice of an appropriate theory based on evidence?	No
13	2014	Exchange & Competition	Quality	Exchange	Was the identification of costs for the target group(s) based on evidence?	No
13	2014	Exchange & Competition	Quality	Exchange	Was the identification of benefits for the target group(s) based on evidence?	No
13	2014	Exchange & Competition	Quality	Competition	Was the identification of competition based on evidence?	No
13	2014	Exchange & Competition	Quality	Competition	Was the choice of measures to counteract the competition based on evidence?	No
14	2014	Exchange & Competition	Integrity	Theory	Was a theory used to understand how the target group(s) can be influenced?	No
14	2014	Exchange & Competition	Integrity	Exchange	Were costs for the target group(s) considered?	No
14	2014	Exchange & Competition	Integrity	Exchange	Were benefits for the target group(s) considered?	No
14	2014	Exchange & Competition	Integrity	Exchange	Was it tried to propose an exchange in which benefits would outweigh costs?	No
14	2014	Exchange & Competition	Integrity	Competition	Was competition considered?	No
14	2014	Exchange & Competition	Integrity	Competition	Were measures to counteract the competition considered?	No
14	2014	Exchange & Competition	Quality	Theory	Was the choice of an appropriate theory based on evidence?	No
14	2014	Exchange & Competition	Quality	Exchange	Was the identification of costs for the target group(s) based on evidence?	No
14	2014	Exchange & Competition	Quality	Exchange	Was the identification of benefits for the target group(s) based on evidence?	No
14	2014	Exchange & Competition	Quality	Competition	Was the identification of competition based on evidence?	No
14	2014	Exchange & Competition	Quality	Competition	Was the choice of measures to counteract the competition based on evidence?	No
15	2015	Exchange & Competition	Integrity	Theory	Was a theory used to understand how the target group(s) can be influenced?	No
15	2015	Exchange & Competition	Integrity	Exchange	Were costs for the target group(s) considered?	Yes
15	2015	Exchange & Competition	Integrity	Exchange	Were benefits for the target group(s) considered?	Partial
15	2015	Exchange & Competition	Integrity	Exchange	Was it tried to propose an exchange in which benefits would outweigh costs?	Yes
15	2015	Exchange & Competition	Integrity	Competition	Was competition considered?	Partial
15	2015	Exchange & Competition	Integrity	Competition	Were measures to counteract the competition considered?	Partial
15	2015	Exchange & Competition	Quality	Theory	Was the choice of an appropriate theory based on evidence?	No
15	2015	Exchange & Competition	Quality	Exchange	Was the identification of costs for the target group(s) based on evidence?	No
15	2015	Exchange & Competition	Quality	Exchange	Was the identification of benefits for the target group(s) based on evidence?	No
15	2015	Exchange & Competition	Quality	Competition	Was the identification of competition based on evidence?	No
15	2015	Exchange & Competition	Quality	Competition	Was the choice of measures to counteract the competition based on evidence?	No
16	2014	Exchange & Competition	Integrity	Theory	Was a theory used to understand how the target group(s) can be influenced?	No
16	2014	Exchange & Competition	Integrity	Exchange	Were costs for the target group(s) considered?	Partial
16	2014	Exchange & Competition	Integrity	Exchange	Were benefits for the target group(s) considered?	Yes
16	2014	Exchange & Competition	Integrity	Exchange	Was it tried to propose an exchange in which benefits would outweigh costs?	Partial
16	2014	Exchange & Competition	Integrity	Competition	Was competition considered?	Yes
16	2014	Exchange & Competition	Integrity	Competition	Were measures to counteract the competition considered?	Yes
16	2014	Exchange & Competition	Quality	Theory	Was the choice of an appropriate theory based on evidence?	No
16	2014	Exchange & Competition	Quality	Exchange	Was the identification of costs for the target group(s) based on evidence?	Partial
16	2014	Exchange & Competition	Quality	Exchange	Was the identification of benefits for the target group(s) based on evidence?	Partial
16	2014	Exchange & Competition	Quality	Competition	Was the identification of competition based on evidence?	Yes
16	2014	Exchange & Competition	Quality	Competition	Was the choice of measures to counteract the competition based on evidence?	No
17	2014	Exchange & Competition	Integrity	Theory	Was a theory used to understand how the target group(s) can be influenced?	No
17	2014	Exchange & Competition	Integrity	Exchange	Were costs for the target group(s) considered?	No
17	2014	Exchange & Competition	Integrity	Exchange	Were benefits for the target group(s) considered?	No
17	2014	Exchange & Competition	Integrity	Exchange	Was it tried to propose an exchange in which benefits would outweigh costs?	No
17	2014	Exchange & Competition	Integrity	Competition	Was competition considered?	No
17	2014	Exchange & Competition	Integrity	Competition	Were measures to counteract the competition considered?	No
17	2014	Exchange & Competition	Quality	Theory	Was the choice of an appropriate theory based on evidence?	No
17	2014	Exchange & Competition	Quality	Exchange	Was the identification of costs for the target group(s) based on evidence?	No
17	2014	Exchange & Competition	Quality	Exchange	Was the identification of benefits for the target group(s) based on evidence?	No
17	2014	Exchange & Competition	Quality	Competition	Was the identification of competition based on evidence?	No
17	2014	Exchange & Competition	Quality	Competition	Was the choice of measures to counteract the competition based on evidence?	No
18	2014	Exchange & Competition	Integrity	Theory	Was a theory used to understand how the target group(s) can be influenced?	No
18	2014	Exchange & Competition	Integrity	Exchange	Were costs for the target group(s) considered?	No
18	2014	Exchange & Competition	Integrity	Exchange	Were benefits for the target group(s) considered?	Partial
18	2014	Exchange & Competition	Integrity	Exchange	Was it tried to propose an exchange in which benefits would outweigh costs?	Partial
18	2014	Exchange & Competition	Integrity	Competition	Was competition considered?	No
18	2014	Exchange & Competition	Integrity	Competition	Were measures to counteract the competition considered?	No
18	2014	Exchange & Competition	Quality	Theory	Was the choice of an appropriate theory based on evidence?	No
18	2014	Exchange & Competition	Quality	Exchange	Was the identification of costs for the target group(s) based on evidence?	No
18	2014	Exchange & Competition	Quality	Exchange	Was the identification of benefits for the target group(s) based on evidence?	Partial
18	2014	Exchange & Competition	Quality	Competition	Was the identification of competition based on evidence?	Partial
18	2014	Exchange & Competition	Quality	Competition	Was the choice of measures to counteract the competition based on evidence?	No
19	2014	Exchange & Competition	Integrity	Theory	Was a theory used to understand how the target group(s) can be influenced?	No
19	2014	Exchange & Competition	Integrity	Exchange	Were costs for the target group(s) considered?	Yes
19	2014	Exchange & Competition	Integrity	Exchange	Were benefits for the target group(s) considered?	Yes
19	2014	Exchange & Competition	Integrity	Exchange	Was it tried to propose an exchange in which benefits would outweigh costs?	Yes
19	2014	Exchange & Competition	Integrity	Competition	Was competition considered?	Yes
19	2014	Exchange & Competition	Integrity	Competition	Were measures to counteract the competition considered?	Partial
19	2014	Exchange & Competition	Quality	Theory	Was the choice of an appropriate theory based on evidence?	No
19	2014	Exchange & Competition	Quality	Exchange	Was the identification of costs for the target group(s) based on evidence?	Partial
19	2014	Exchange & Competition	Quality	Exchange	Was the identification of benefits for the target group(s) based on evidence?	Partial
19	2014	Exchange & Competition	Quality	Competition	Was the identification of competition based on evidence?	Partial
19	2014	Exchange & Competition	Quality	Competition	Was the choice of measures to counteract the competition based on evidence?	Partial
20	2015	Exchange & Competition	Integrity	Theory	Was a theory used to understand how the target group(s) can be influenced?	No
20	2015	Exchange & Competition	Integrity	Exchange	Were costs for the target group(s) considered?	No
20	2015	Exchange & Competition	Integrity	Exchange	Were benefits for the target group(s) considered?	No
20	2015	Exchange & Competition	Integrity	Exchange	Was it tried to propose an exchange in which benefits would outweigh costs?	No
20	2015	Exchange & Competition	Integrity	Competition	Was competition considered?	No
20	2015	Exchange & Competition	Integrity	Competition	Were measures to counteract the competition considered?	No
20	2015	Exchange & Competition	Quality	Theory	Was the choice of an appropriate theory based on evidence?	No
20	2015	Exchange & Competition	Quality	Exchange	Was the identification of costs for the target group(s) based on evidence?	No
20	2015	Exchange & Competition	Quality	Exchange	Was the identification of benefits for the target group(s) based on evidence?	No
20	2015	Exchange & Competition	Quality	Competition	Was the identification of competition based on evidence?	No
20	2015	Exchange & Competition	Quality	Competition	Was the choice of measures to counteract the competition based on evidence?	No
21	2015	Exchange & Competition	Integrity	Theory	Was a theory used to understand how the target group(s) can be influenced?	No
21	2015	Exchange & Competition	Integrity	Exchange	Were costs for the target group(s) considered?	Partial
21	2015	Exchange & Competition	Integrity	Exchange	Were benefits for the target group(s) considered?	Partial
21	2015	Exchange & Competition	Integrity	Exchange	Was it tried to propose an exchange in which benefits would outweigh costs?	No
21	2015	Exchange & Competition	Integrity	Competition	Was competition considered?	No
21	2015	Exchange & Competition	Integrity	Competition	Were measures to counteract the competition considered?	No
21	2015	Exchange & Competition	Quality	Theory	Was the choice of an appropriate theory based on evidence?	No
21	2015	Exchange & Competition	Quality	Exchange	Was the identification of costs for the target group(s) based on evidence?	Partial
21	2015	Exchange & Competition	Quality	Exchange	Was the identification of benefits for the target group(s) based on evidence?	Partial
21	2015	Exchange & Competition	Quality	Competition	Was the identification of competition based on evidence?	No
21	2015	Exchange & Competition	Quality	Competition	Was the choice of measures to counteract the competition based on evidence?	No
22	2015	Exchange & Competition	Integrity	Theory	Was a theory used to understand how the target group(s) can be influenced?	No
22	2015	Exchange & Competition	Integrity	Exchange	Were costs for the target group(s) considered?	No
22	2015	Exchange & Competition	Integrity	Exchange	Were benefits for the target group(s) considered?	No
22	2015	Exchange & Competition	Integrity	Exchange	Was it tried to propose an exchange in which benefits would outweigh costs?	No
22	2015	Exchange & Competition	Integrity	Competition	Was competition considered?	No
22	2015	Exchange & Competition	Integrity	Competition	Were measures to counteract the competition considered?	No
22	2015	Exchange & Competition	Quality	Theory	Was the choice of an appropriate theory based on evidence?	No
22	2015	Exchange & Competition	Quality	Exchange	Was the identification of costs for the target group(s) based on evidence?	No
22	2015	Exchange & Competition	Quality	Exchange	Was the identification of benefits for the target group(s) based on evidence?	No
22	2015	Exchange & Competition	Quality	Competition	Was the identification of competition based on evidence?	No
22	2015	Exchange & Competition	Quality	Competition	Was the choice of measures to counteract the competition based on evidence?	No
23	2015	Exchange & Competition	Integrity	Theory	Was a theory used to understand how the target group(s) can be influenced?	No
23	2015	Exchange & Competition	Integrity	Exchange	Were costs for the target group(s) considered?	No
23	2015	Exchange & Competition	Integrity	Exchange	Were benefits for the target group(s) considered?	No
23	2015	Exchange & Competition	Integrity	Exchange	Was it tried to propose an exchange in which benefits would outweigh costs?	No
23	2015	Exchange & Competition	Integrity	Competition	Was competition considered?	Partial
23	2015	Exchange & Competition	Integrity	Competition	Were measures to counteract the competition considered?	Partial
23	2015	Exchange & Competition	Quality	Theory	Was the choice of an appropriate theory based on evidence?	No
23	2015	Exchange & Competition	Quality	Exchange	Was the identification of costs for the target group(s) based on evidence?	No
23	2015	Exchange & Competition	Quality	Exchange	Was the identification of benefits for the target group(s) based on evidence?	No
23	2015	Exchange & Competition	Quality	Competition	Was the identification of competition based on evidence?	Yes
23	2015	Exchange & Competition	Quality	Competition	Was the choice of measures to counteract the competition based on evidence?	Partial
24	2016	Exchange & Competition	Integrity	Theory	Was a theory used to understand how the target group(s) can be influenced?	No
24	2016	Exchange & Competition	Integrity	Exchange	Were costs for the target group(s) considered?	No
24	2016	Exchange & Competition	Integrity	Exchange	Were benefits for the target group(s) considered?	No
24	2016	Exchange & Competition	Integrity	Exchange	Was it tried to propose an exchange in which benefits would outweigh costs?	No
24	2016	Exchange & Competition	Integrity	Competition	Was competition considered?	No
24	2016	Exchange & Competition	Integrity	Competition	Were measures to counteract the competition considered?	No
24	2016	Exchange & Competition	Quality	Theory	Was the choice of an appropriate theory based on evidence?	No
24	2016	Exchange & Competition	Quality	Exchange	Was the identification of costs for the target group(s) based on evidence?	No
24	2016	Exchange & Competition	Quality	Exchange	Was the identification of benefits for the target group(s) based on evidence?	No
24	2016	Exchange & Competition	Quality	Competition	Was the identification of competition based on evidence?	No
24	2016	Exchange & Competition	Quality	Competition	Was the choice of measures to counteract the competition based on evidence?	No
25	2016	Exchange & Competition	Integrity	Theory	Was a theory used to understand how the target group(s) can be influenced?	No
25	2016	Exchange & Competition	Integrity	Exchange	Were costs for the target group(s) considered?	No
25	2016	Exchange & Competition	Integrity	Exchange	Were benefits for the target group(s) considered?	No
25	2016	Exchange & Competition	Integrity	Exchange	Was it tried to propose an exchange in which benefits would outweigh costs?	No
25	2016	Exchange & Competition	Integrity	Competition	Was competition considered?	No
25	2016	Exchange & Competition	Integrity	Competition	Were measures to counteract the competition considered?	No
25	2016	Exchange & Competition	Quality	Theory	Was the choice of an appropriate theory based on evidence?	No
25	2016	Exchange & Competition	Quality	Exchange	Was the identification of costs for the target group(s) based on evidence?	No
25	2016	Exchange & Competition	Quality	Exchange	Was the identification of benefits for the target group(s) based on evidence?	No
25	2016	Exchange & Competition	Quality	Competition	Was the identification of competition based on evidence?	No
25	2016	Exchange & Competition	Quality	Competition	Was the choice of measures to counteract the competition based on evidence?	No
26	2016	Exchange & Competition	Integrity	Theory	Was a theory used to understand how the target group(s) can be influenced?	No
26	2016	Exchange & Competition	Integrity	Exchange	Were costs for the target group(s) considered?	No
26	2016	Exchange & Competition	Integrity	Exchange	Were benefits for the target group(s) considered?	No
26	2016	Exchange & Competition	Integrity	Exchange	Was it tried to propose an exchange in which benefits would outweigh costs?	No
26	2016	Exchange & Competition	Integrity	Competition	Was competition considered?	No
26	2016	Exchange & Competition	Integrity	Competition	Were measures to counteract the competition considered?	No
26	2016	Exchange & Competition	Quality	Theory	Was the choice of an appropriate theory based on evidence?	No
26	2016	Exchange & Competition	Quality	Exchange	Was the identification of costs for the target group(s) based on evidence?	No
26	2016	Exchange & Competition	Quality	Exchange	Was the identification of benefits for the target group(s) based on evidence?	No
26	2016	Exchange & Competition	Quality	Competition	Was the identification of competition based on evidence?	No
26	2016	Exchange & Competition	Quality	Competition	Was the choice of measures to counteract the competition based on evidence?	No
27	2016	Exchange & Competition	Integrity	Theory	Was a theory used to understand how the target group(s) can be influenced?	No
27	2016	Exchange & Competition	Integrity	Exchange	Were costs for the target group(s) considered?	No
27	2016	Exchange & Competition	Integrity	Exchange	Were benefits for the target group(s) considered?	No
27	2016	Exchange & Competition	Integrity	Exchange	Was it tried to propose an exchange in which benefits would outweigh costs?	No
27	2016	Exchange & Competition	Integrity	Competition	Was competition considered?	No
27	2016	Exchange & Competition	Integrity	Competition	Were measures to counteract the competition considered?	No
27	2016	Exchange & Competition	Quality	Theory	Was the choice of an appropriate theory based on evidence?	No
27	2016	Exchange & Competition	Quality	Exchange	Was the identification of costs for the target group(s) based on evidence?	No
27	2016	Exchange & Competition	Quality	Exchange	Was the identification of benefits for the target group(s) based on evidence?	No
27	2016	Exchange & Competition	Quality	Competition	Was the identification of competition based on evidence?	No
27	2016	Exchange & Competition	Quality	Competition	Was the choice of measures to counteract the competition based on evidence?	No
28	2017	Exchange & Competition	Integrity	Theory	Was a theory used to understand how the target group(s) can be influenced?	No
28	2017	Exchange & Competition	Integrity	Exchange	Were costs for the target group(s) considered?	No
28	2017	Exchange & Competition	Integrity	Exchange	Were benefits for the target group(s) considered?	No
28	2017	Exchange & Competition	Integrity	Exchange	Was it tried to propose an exchange in which benefits would outweigh costs?	No
28	2017	Exchange & Competition	Integrity	Competition	Was competition considered?	No
28	2017	Exchange & Competition	Integrity	Competition	Were measures to counteract the competition considered?	No
28	2017	Exchange & Competition	Quality	Theory	Was the choice of an appropriate theory based on evidence?	No
28	2017	Exchange & Competition	Quality	Exchange	Was the identification of costs for the target group(s) based on evidence?	No
28	2017	Exchange & Competition	Quality	Exchange	Was the identification of benefits for the target group(s) based on evidence?	No
28	2017	Exchange & Competition	Quality	Competition	Was the identification of competition based on evidence?	No
28	2017	Exchange & Competition	Quality	Competition	Was the choice of measures to counteract the competition based on evidence?	No
29	2017	Exchange & Competition	Integrity	Theory	Was a theory used to understand how the target group(s) can be influenced?	Partial
29	2017	Exchange & Competition	Integrity	Exchange	Were costs for the target group(s) considered?	Partial
29	2017	Exchange & Competition	Integrity	Exchange	Were benefits for the target group(s) considered?	Partial
29	2017	Exchange & Competition	Integrity	Exchange	Was it tried to propose an exchange in which benefits would outweigh costs?	Partial
29	2017	Exchange & Competition	Integrity	Competition	Was competition considered?	No
29	2017	Exchange & Competition	Integrity	Competition	Were measures to counteract the competition considered?	No
29	2017	Exchange & Competition	Quality	Theory	Was the choice of an appropriate theory based on evidence?	No
29	2017	Exchange & Competition	Quality	Exchange	Was the identification of costs for the target group(s) based on evidence?	Yes
29	2017	Exchange & Competition	Quality	Exchange	Was the identification of benefits for the target group(s) based on evidence?	Yes
29	2017	Exchange & Competition	Quality	Competition	Was the identification of competition based on evidence?	No
29	2017	Exchange & Competition	Quality	Competition	Was the choice of measures to counteract the competition based on evidence?	No
30	2018	Exchange & Competition	Integrity	Theory	Was a theory used to understand how the target group(s) can be influenced?	Yes
30	2018	Exchange & Competition	Integrity	Exchange	Were costs for the target group(s) considered?	Yes
30	2018	Exchange & Competition	Integrity	Exchange	Were benefits for the target group(s) considered?	Yes
30	2018	Exchange & Competition	Integrity	Exchange	Was it tried to propose an exchange in which benefits would outweigh costs?	Yes
30	2018	Exchange & Competition	Integrity	Competition	Was competition considered?	Yes
30	2018	Exchange & Competition	Integrity	Competition	Were measures to counteract the competition considered?	Yes
30	2018	Exchange & Competition	Quality	Theory	Was the choice of an appropriate theory based on evidence?	Yes
30	2018	Exchange & Competition	Quality	Exchange	Was the identification of costs for the target group(s) based on evidence?	Yes
30	2018	Exchange & Competition	Quality	Exchange	Was the identification of benefits for the target group(s) based on evidence?	Yes
30	2018	Exchange & Competition	Quality	Competition	Was the identification of competition based on evidence?	Yes
30	2018	Exchange & Competition	Quality	Competition	Was the choice of measures to counteract the competition based on evidence?	Yes
31	2018	Exchange & Competition	Integrity	Theory	Was a theory used to understand how the target group(s) can be influenced?	Yes
31	2018	Exchange & Competition	Integrity	Exchange	Were costs for the target group(s) considered?	Yes
31	2018	Exchange & Competition	Integrity	Exchange	Were benefits for the target group(s) considered?	Yes
31	2018	Exchange & Competition	Integrity	Exchange	Was it tried to propose an exchange in which benefits would outweigh costs?	Yes
31	2018	Exchange & Competition	Integrity	Competition	Was competition considered?	Yes
31	2018	Exchange & Competition	Integrity	Competition	Were measures to counteract the competition considered?	Yes
31	2018	Exchange & Competition	Quality	Theory	Was the choice of an appropriate theory based on evidence?	Yes
31	2018	Exchange & Competition	Quality	Exchange	Was the identification of costs for the target group(s) based on evidence?	Yes
31	2018	Exchange & Competition	Quality	Exchange	Was the identification of benefits for the target group(s) based on evidence?	Yes
31	2018	Exchange & Competition	Quality	Competition	Was the identification of competition based on evidence?	Yes
31	2018	Exchange & Competition	Quality	Competition	Was the choice of measures to counteract the competition based on evidence?	Yes
32	2018	Exchange & Competition	Integrity	Theory	Was a theory used to understand how the target group(s) can be influenced?	No
32	2018	Exchange & Competition	Integrity	Exchange	Were costs for the target group(s) considered?	No
32	2018	Exchange & Competition	Integrity	Exchange	Were benefits for the target group(s) considered?	No
32	2018	Exchange & Competition	Integrity	Exchange	Was it tried to propose an exchange in which benefits would outweigh costs?	No
32	2018	Exchange & Competition	Integrity	Competition	Was competition considered?	No
32	2018	Exchange & Competition	Integrity	Competition	Were measures to counteract the competition considered?	No
32	2018	Exchange & Competition	Quality	Theory	Was the choice of an appropriate theory based on evidence?	No
32	2018	Exchange & Competition	Quality	Exchange	Was the identification of costs for the target group(s) based on evidence?	No
32	2018	Exchange & Competition	Quality	Exchange	Was the identification of benefits for the target group(s) based on evidence?	No
32	2018	Exchange & Competition	Quality	Competition	Was the identification of competition based on evidence?	No
32	2018	Exchange & Competition	Quality	Competition	Was the choice of measures to counteract the competition based on evidence?	No
33	2018	Exchange & Competition	Integrity	Theory	Was a theory used to understand how the target group(s) can be influenced?	Partial
33	2018	Exchange & Competition	Integrity	Exchange	Were costs for the target group(s) considered?	Yes
33	2018	Exchange & Competition	Integrity	Exchange	Were benefits for the target group(s) considered?	Partial
33	2018	Exchange & Competition	Integrity	Exchange	Was it tried to propose an exchange in which benefits would outweigh costs?	Yes
33	2018	Exchange & Competition	Integrity	Competition	Was competition considered?	Partial
33	2018	Exchange & Competition	Integrity	Competition	Were measures to counteract the competition considered?	Partial
33	2018	Exchange & Competition	Quality	Theory	Was the choice of an appropriate theory based on evidence?	Yes
33	2018	Exchange & Competition	Quality	Exchange	Was the identification of costs for the target group(s) based on evidence?	Yes
33	2018	Exchange & Competition	Quality	Exchange	Was the identification of benefits for the target group(s) based on evidence?	Yes
33	2018	Exchange & Competition	Quality	Competition	Was the identification of competition based on evidence?	Yes
33	2018	Exchange & Competition	Quality	Competition	Was the choice of measures to counteract the competition based on evidence?	Yes
34	2018	Exchange & Competition	Integrity	Theory	Was a theory used to understand how the target group(s) can be influenced?	No
34	2018	Exchange & Competition	Integrity	Exchange	Were costs for the target group(s) considered?	No
34	2018	Exchange & Competition	Integrity	Exchange	Were benefits for the target group(s) considered?	Partial
34	2018	Exchange & Competition	Integrity	Exchange	Was it tried to propose an exchange in which benefits would outweigh costs?	No
34	2018	Exchange & Competition	Integrity	Competition	Was competition considered?	No
34	2018	Exchange & Competition	Integrity	Competition	Were measures to counteract the competition considered?	No
34	2018	Exchange & Competition	Quality	Theory	Was the choice of an appropriate theory based on evidence?	No
34	2018	Exchange & Competition	Quality	Exchange	Was the identification of costs for the target group(s) based on evidence?	No
34	2018	Exchange & Competition	Quality	Exchange	Was the identification of benefits for the target group(s) based on evidence?	No
34	2018	Exchange & Competition	Quality	Competition	Was the identification of competition based on evidence?	No
34	2018	Exchange & Competition	Quality	Competition	Was the choice of measures to counteract the competition based on evidence?	No
35	2019	Exchange & Competition	Integrity	Theory	Was a theory used to understand how the target group(s) can be influenced?	Yes
35	2019	Exchange & Competition	Integrity	Exchange	Were costs for the target group(s) considered?	Yes
35	2019	Exchange & Competition	Integrity	Exchange	Were benefits for the target group(s) considered?	No
35	2019	Exchange & Competition	Integrity	Exchange	Was it tried to propose an exchange in which benefits would outweigh costs?	Partial
35	2019	Exchange & Competition	Integrity	Competition	Was competition considered?	Partial
35	2019	Exchange & Competition	Integrity	Competition	Were measures to counteract the competition considered?	No
35	2019	Exchange & Competition	Quality	Theory	Was the choice of an appropriate theory based on evidence?	Yes
35	2019	Exchange & Competition	Quality	Exchange	Was the identification of costs for the target group(s) based on evidence?	Yes
35	2019	Exchange & Competition	Quality	Exchange	Was the identification of benefits for the target group(s) based on evidence?	No
35	2019	Exchange & Competition	Quality	Competition	Was the identification of competition based on evidence?	No
35	2019	Exchange & Competition	Quality	Competition	Was the choice of measures to counteract the competition based on evidence?	No
36	2019	Exchange & Competition	Integrity	Theory	Was a theory used to understand how the target group(s) can be influenced?	No
36	2019	Exchange & Competition	Integrity	Exchange	Were costs for the target group(s) considered?	Yes
36	2019	Exchange & Competition	Integrity	Exchange	Were benefits for the target group(s) considered?	Yes
36	2019	Exchange & Competition	Integrity	Exchange	Was it tried to propose an exchange in which benefits would outweigh costs?	Yes
36	2019	Exchange & Competition	Integrity	Competition	Was competition considered?	Yes
36	2019	Exchange & Competition	Integrity	Competition	Were measures to counteract the competition considered?	Yes
36	2019	Exchange & Competition	Quality	Theory	Was the choice of an appropriate theory based on evidence?	No
36	2019	Exchange & Competition	Quality	Exchange	Was the identification of costs for the target group(s) based on evidence?	Partial
36	2019	Exchange & Competition	Quality	Exchange	Was the identification of benefits for the target group(s) based on evidence?	Partial
36	2019	Exchange & Competition	Quality	Competition	Was the identification of competition based on evidence?	Partial
36	2019	Exchange & Competition	Quality	Competition	Was the choice of measures to counteract the competition based on evidence?	Partial
37	2019	Exchange & Competition	Integrity	Theory	Was a theory used to understand how the target group(s) can be influenced?	No
37	2019	Exchange & Competition	Integrity	Exchange	Were costs for the target group(s) considered?	No
37	2019	Exchange & Competition	Integrity	Exchange	Were benefits for the target group(s) considered?	No
37	2019	Exchange & Competition	Integrity	Exchange	Was it tried to propose an exchange in which benefits would outweigh costs?	No
37	2019	Exchange & Competition	Integrity	Competition	Was competition considered?	No
37	2019	Exchange & Competition	Integrity	Competition	Were measures to counteract the competition considered?	No
37	2019	Exchange & Competition	Quality	Theory	Was the choice of an appropriate theory based on evidence?	No
37	2019	Exchange & Competition	Quality	Exchange	Was the identification of costs for the target group(s) based on evidence?	No
37	2019	Exchange & Competition	Quality	Exchange	Was the identification of benefits for the target group(s) based on evidence?	No
37	2019	Exchange & Competition	Quality	Competition	Was the identification of competition based on evidence?	No
37	2019	Exchange & Competition	Quality	Competition	Was the choice of measures to counteract the competition based on evidence?	No
38	2019	Exchange & Competition	Integrity	Theory	Was a theory used to understand how the target group(s) can be influenced?	No
38	2019	Exchange & Competition	Integrity	Exchange	Were costs for the target group(s) considered?	Partial
38	2019	Exchange & Competition	Integrity	Exchange	Were benefits for the target group(s) considered?	Yes
38	2019	Exchange & Competition	Integrity	Exchange	Was it tried to propose an exchange in which benefits would outweigh costs?	Yes
38	2019	Exchange & Competition	Integrity	Competition	Was competition considered?	Yes
38	2019	Exchange & Competition	Integrity	Competition	Were measures to counteract the competition considered?	Yes
38	2019	Exchange & Competition	Quality	Theory	Was the choice of an appropriate theory based on evidence?	No
38	2019	Exchange & Competition	Quality	Exchange	Was the identification of costs for the target group(s) based on evidence?	No
38	2019	Exchange & Competition	Quality	Exchange	Was the identification of benefits for the target group(s) based on evidence?	No
38	2019	Exchange & Competition	Quality	Competition	Was the identification of competition based on evidence?	Partial
38	2019	Exchange & Competition	Quality	Competition	Was the choice of measures to counteract the competition based on evidence?	Partial
39	2019	Exchange & Competition	Integrity	Theory	Was a theory used to understand how the target group(s) can be influenced?	No
39	2019	Exchange & Competition	Integrity	Exchange	Were costs for the target group(s) considered?	No
39	2019	Exchange & Competition	Integrity	Exchange	Were benefits for the target group(s) considered?	No
39	2019	Exchange & Competition	Integrity	Exchange	Was it tried to propose an exchange in which benefits would outweigh costs?	No
39	2019	Exchange & Competition	Integrity	Competition	Was competition considered?	No
39	2019	Exchange & Competition	Integrity	Competition	Were measures to counteract the competition considered?	No
39	2019	Exchange & Competition	Quality	Theory	Was the choice of an appropriate theory based on evidence?	No
39	2019	Exchange & Competition	Quality	Exchange	Was the identification of costs for the target group(s) based on evidence?	No
39	2019	Exchange & Competition	Quality	Exchange	Was the identification of benefits for the target group(s) based on evidence?	No
39	2019	Exchange & Competition	Quality	Competition	Was the identification of competition based on evidence?	No
39	2019	Exchange & Competition	Quality	Competition	Was the choice of measures to counteract the competition based on evidence?	No
40	2019	Exchange & Competition	Integrity	Theory	Was a theory used to understand how the target group(s) can be influenced?	No
40	2019	Exchange & Competition	Integrity	Exchange	Were costs for the target group(s) considered?	No
40	2019	Exchange & Competition	Integrity	Exchange	Were benefits for the target group(s) considered?	No
40	2019	Exchange & Competition	Integrity	Exchange	Was it tried to propose an exchange in which benefits would outweigh costs?	Yes
40	2019	Exchange & Competition	Integrity	Competition	Was competition considered?	Yes
40	2019	Exchange & Competition	Integrity	Competition	Were measures to counteract the competition considered?	No
40	2019	Exchange & Competition	Quality	Theory	Was the choice of an appropriate theory based on evidence?	No
40	2019	Exchange & Competition	Quality	Exchange	Was the identification of costs for the target group(s) based on evidence?	No
40	2019	Exchange & Competition	Quality	Exchange	Was the identification of benefits for the target group(s) based on evidence?	No
40	2019	Exchange & Competition	Quality	Competition	Was the identification of competition based on evidence?	Partial
40	2019	Exchange & Competition	Quality	Competition	Was the choice of measures to counteract the competition based on evidence?	No
41	2019	Exchange & Competition	Integrity	Theory	Was a theory used to understand how the target group(s) can be influenced?	Yes
41	2019	Exchange & Competition	Integrity	Exchange	Were costs for the target group(s) considered?	Partial
41	2019	Exchange & Competition	Integrity	Exchange	Were benefits for the target group(s) considered?	Yes
41	2019	Exchange & Competition	Integrity	Exchange	Was it tried to propose an exchange in which benefits would outweigh costs?	Yes
41	2019	Exchange & Competition	Integrity	Competition	Was competition considered?	Yes
41	2019	Exchange & Competition	Integrity	Competition	Were measures to counteract the competition considered?	Yes
41	2019	Exchange & Competition	Quality	Theory	Was the choice of an appropriate theory based on evidence?	Yes
41	2019	Exchange & Competition	Quality	Exchange	Was the identification of costs for the target group(s) based on evidence?	Partial
41	2019	Exchange & Competition	Quality	Exchange	Was the identification of benefits for the target group(s) based on evidence?	Yes
41	2019	Exchange & Competition	Quality	Competition	Was the identification of competition based on evidence?	Yes
41	2019	Exchange & Competition	Quality	Competition	Was the choice of measures to counteract the competition based on evidence?	Partial
42	2019	Exchange & Competition	Integrity	Theory	Was a theory used to understand how the target group(s) can be influenced?	Yes
42	2019	Exchange & Competition	Integrity	Exchange	Were costs for the target group(s) considered?	No
42	2019	Exchange & Competition	Integrity	Exchange	Were benefits for the target group(s) considered?	Partial
42	2019	Exchange & Competition	Integrity	Exchange	Was it tried to propose an exchange in which benefits would outweigh costs?	Partial
42	2019	Exchange & Competition	Integrity	Competition	Was competition considered?	No
42	2019	Exchange & Competition	Integrity	Competition	Were measures to counteract the competition considered?	No
42	2019	Exchange & Competition	Quality	Theory	Was the choice of an appropriate theory based on evidence?	No
42	2019	Exchange & Competition	Quality	Exchange	Was the identification of costs for the target group(s) based on evidence?	No
42	2019	Exchange & Competition	Quality	Exchange	Was the identification of benefits for the target group(s) based on evidence?	No
42	2019	Exchange & Competition	Quality	Competition	Was the identification of competition based on evidence?	No
42	2019	Exchange & Competition	Quality	Competition	Was the choice of measures to counteract the competition based on evidence?	No
43	2019	Exchange & Competition	Integrity	Theory	Was a theory used to understand how the target group(s) can be influenced?	No
43	2019	Exchange & Competition	Integrity	Exchange	Were costs for the target group(s) considered?	No
43	2019	Exchange & Competition	Integrity	Exchange	Were benefits for the target group(s) considered?	No
43	2019	Exchange & Competition	Integrity	Exchange	Was it tried to propose an exchange in which benefits would outweigh costs?	No
43	2019	Exchange & Competition	Integrity	Competition	Was competition considered?	No
43	2019	Exchange & Competition	Integrity	Competition	Were measures to counteract the competition considered?	No
43	2019	Exchange & Competition	Quality	Theory	Was the choice of an appropriate theory based on evidence?	No
43	2019	Exchange & Competition	Quality	Exchange	Was the identification of costs for the target group(s) based on evidence?	No
43	2019	Exchange & Competition	Quality	Exchange	Was the identification of benefits for the target group(s) based on evidence?	No
43	2019	Exchange & Competition	Quality	Competition	Was the identification of competition based on evidence?	No
43	2019	Exchange & Competition	Quality	Competition	Was the choice of measures to counteract the competition based on evidence?	No
44	2019	Exchange & Competition	Integrity	Theory	Was a theory used to understand how the target group(s) can be influenced?	Yes
44	2019	Exchange & Competition	Integrity	Exchange	Were costs for the target group(s) considered?	Yes
44	2019	Exchange & Competition	Integrity	Exchange	Were benefits for the target group(s) considered?	Yes
44	2019	Exchange & Competition	Integrity	Exchange	Was it tried to propose an exchange in which benefits would outweigh costs?	Yes
44	2019	Exchange & Competition	Integrity	Competition	Was competition considered?	Yes
44	2019	Exchange & Competition	Integrity	Competition	Were measures to counteract the competition considered?	Yes
44	2019	Exchange & Competition	Quality	Theory	Was the choice of an appropriate theory based on evidence?	Yes
44	2019	Exchange & Competition	Quality	Exchange	Was the identification of costs for the target group(s) based on evidence?	Yes
44	2019	Exchange & Competition	Quality	Exchange	Was the identification of benefits for the target group(s) based on evidence?	Yes
44	2019	Exchange & Competition	Quality	Competition	Was the identification of competition based on evidence?	Yes
44	2019	Exchange & Competition	Quality	Competition	Was the choice of measures to counteract the competition based on evidence?	Yes
45	2019	Exchange & Competition	Integrity	Theory	Was a theory used to understand how the target group(s) can be influenced?	Yes
45	2019	Exchange & Competition	Integrity	Exchange	Were costs for the target group(s) considered?	Yes
45	2019	Exchange & Competition	Integrity	Exchange	Were benefits for the target group(s) considered?	Yes
45	2019	Exchange & Competition	Integrity	Exchange	Was it tried to propose an exchange in which benefits would outweigh costs?	Yes
45	2019	Exchange & Competition	Integrity	Competition	Was competition considered?	Yes
45	2019	Exchange & Competition	Integrity	Competition	Were measures to counteract the competition considered?	Yes
45	2019	Exchange & Competition	Quality	Theory	Was the choice of an appropriate theory based on evidence?	Yes
45	2019	Exchange & Competition	Quality	Exchange	Was the identification of costs for the target group(s) based on evidence?	Yes
45	2019	Exchange & Competition	Quality	Exchange	Was the identification of benefits for the target group(s) based on evidence?	Yes
45	2019	Exchange & Competition	Quality	Competition	Was the identification of competition based on evidence?	Yes
45	2019	Exchange & Competition	Quality	Competition	Was the choice of measures to counteract the competition based on evidence?	Yes
46	2020	Exchange & Competition	Integrity	Theory	Was a theory used to understand how the target group(s) can be influenced?	Partial
46	2020	Exchange & Competition	Integrity	Exchange	Were costs for the target group(s) considered?	No
46	2020	Exchange & Competition	Integrity	Exchange	Were benefits for the target group(s) considered?	No
46	2020	Exchange & Competition	Integrity	Exchange	Was it tried to propose an exchange in which benefits would outweigh costs?	No
46	2020	Exchange & Competition	Integrity	Competition	Was competition considered?	Partial
46	2020	Exchange & Competition	Integrity	Competition	Were measures to counteract the competition considered?	No
46	2020	Exchange & Competition	Quality	Theory	Was the choice of an appropriate theory based on evidence?	Partial
46	2020	Exchange & Competition	Quality	Exchange	Was the identification of costs for the target group(s) based on evidence?	No
46	2020	Exchange & Competition	Quality	Exchange	Was the identification of benefits for the target group(s) based on evidence?	No
46	2020	Exchange & Competition	Quality	Competition	Was the identification of competition based on evidence?	Partial
46	2020	Exchange & Competition	Quality	Competition	Was the choice of measures to counteract the competition based on evidence?	No
47	2020	Exchange & Competition	Integrity	Theory	Was a theory used to understand how the target group(s) can be influenced?	No
47	2020	Exchange & Competition	Integrity	Exchange	Were costs for the target group(s) considered?	No
47	2020	Exchange & Competition	Integrity	Exchange	Were benefits for the target group(s) considered?	No
47	2020	Exchange & Competition	Integrity	Exchange	Was it tried to propose an exchange in which benefits would outweigh costs?	No
47	2020	Exchange & Competition	Integrity	Competition	Was competition considered?	No
47	2020	Exchange & Competition	Integrity	Competition	Were measures to counteract the competition considered?	No
47	2020	Exchange & Competition	Quality	Theory	Was the choice of an appropriate theory based on evidence?	No
47	2020	Exchange & Competition	Quality	Exchange	Was the identification of costs for the target group(s) based on evidence?	No
[truncated: 91 more rows]

## Sheet: 2.1_SMI_DESCRIPTIONS
Field ID	Field Description
ID	Intervention ID reference used in analysis.
Year	Start year of an intervention.
Cluster	A set of four clusters representing inalienable elements of a social marketing intervention based on current evidence: 1) Scope and Direction; 2) Exchange and Competition; 3) Marketing Mix, and 4) Monitoring and Evaluation.
Process	Two dimensions of “process integrity” and “process quality”.
Step	Thirteen process steps: Purpose, Targeting, Goals, Objectives, Theory, Exchange, Competition, Price, Place, Promotion, Product, Monitoring, and Evaluation.
Question	Question related to the specific SMI Cluster - Process - Step.
Answer	The Anwer indicates the fulfillemnt of the question for each intervention according to the SMI. The single answer options include: Yes, Partial, or No.
Further information can be found at: Wettstein, D. and Suggs, L.S. (2016), "Is it social marketing? The benchmarks meet the social marketing indicator", Journal of Social Marketing, Vol. 6 No. 1, pp. 2-17. https://doi.org/10.1108/JSOCM-05-2014-0034
